# Supplementary material for: Development of species diagnostic SNP markers for quality control genotyping in four rice (Oryza L.) species
Source: Mol Breed. 2018 Oct 24;38(11):131. doi: 10.1007/s11032-018-0885-z (PMC6208651; doi:10.1007/s11032-018-0885-z)
Supplement: Supplementary file 1 — (XLSX 188 kb) [file 11032_2018_885_MOESM1_ESM.xlsx]

## Sheet: Sheet1
Supplementary Table S1. Summary of the rice germplasm used in the present study.
S/N	Accession number	Species (group)	Ecology	Used as template control in Set 1	Used in Set 2	Used for diagnostic SNP identification in Set 3	Comment based on cluster analysis and PCA	Misclassied	Observed heterozygosity using 27,645 polymorphic SNPs	Comments on 37 accessions genotyped fromoriginal and regenerated seed lots
1	WAB0009273	O. glaberrima	Irrigated lowland	No	Yes	Yes	O. glaberrima group	No	0.00057877
2	WAB0009216	O. glaberrima	Irrigated lowland	No	Yes	Yes	O. glaberrima group	No	0.00224
3	WAB0021005	O. glaberrima	Upland	No	Yes	Yes	O. glaberrima group	No	0.00028938
4	WAB0001430	O. glaberrima	Irrigated lowland	No	Yes	Yes	O. glaberrima group	No	0.00097667
5	WAB0032822	O. glaberrima	Irrigated lowland	No	Yes	Yes	O. glaberrima group	No	0.00061494
6	WAB0032748	O. glaberrima	Irrigated lowland	No	Yes	Yes	O. glaberrima group	No	0.00264
7	WAB0021512	O. glaberrima	Irrigated lowland	No	Yes	Yes	O. glaberrima group	No	0.00109
8	WAB0008911	O. glaberrima	Irrigated lowland	No	Yes	Yes	O. glaberrima group	No	0.00083198
9	WAB0015005	O. glaberrima	Irrigated lowland	No	Yes	Yes	O. glaberrima group	No	0.00061494
10	WAB0001701	O. glaberrima	Rainfed lowland	No	Yes	Yes	O. glaberrima group	No	0.00090432
11	WAB0009294	O. glaberrima	Irrigated lowland	No	Yes	Yes	O. glaberrima group	No	0.00137
12	WAB0007962	O. glaberrima	Irrigated lowland	No	Yes	Yes	O. glaberrima group	No	0.00086815
13	WAB0032568	O. glaberrima	Irrigated lowland	No	Yes	Yes	O. glaberrima group	No	0.00090432
14	WAB0009111	O. sativa	Upland	No	Yes	No	O. sativa clustered with O. glaberrima	Yes	0.00203
15	WAB0020089	O. glaberrima	Shallow forest swamp	Yes	Yes	Yes	O. glaberrima group	No	0.00119
16	WAB0029240	O. glaberrima	Irrigated lowland	No	Yes	Yes	O. glaberrima group	No	0.00109
17	WAB0001511	O. glaberrima	Rainfed lowland	No	Yes	Yes	O. glaberrima group	No	0.00083198
18	WAB0020477	O. glaberrima	Lowland	No	Yes	Yes	O. glaberrima group	No	0.00068729
19	WAB0032767	O. glaberrima	Rainfed lowland	No	Yes	Yes	O. glaberrima group	No	0.02026
20	WAB0008954	O. sativa spp. indica	Irrigated lowland	No	Yes	Yes	Lowland O. sativa group	No	0.00496
21	WAB0001998	O. glaberrima	Rainfed lowland	No	Yes	Yes	O. glaberrima group	No	0.00050642
22	WAB0029306	O. glaberrima	Irrigated lowland	No	Yes	Yes	O. glaberrima group	No	0.0026
23	WAB0001409	O. glaberrima	Irrigated lowland	No	Yes	Yes	O. glaberrima group	No	0.00097667
24	WAB0009480	O. glaberrima	Irrigated lowland	No	Yes	Yes	O. glaberrima group	No	0.00086815
25	WAB0001456	O. glaberrima	Rainfed lowland	No	Yes	Yes	O. glaberrima group	No	0.00050642
26	WAB0020718	O. glaberrima	Irrigated lowland	No	Yes	No	O. glaberrima clustered with lowland O. sativa	Yes	0.07495
27	WAB0002136	O. glaberrima	Irrigated lowland	No	Yes	Yes	O. glaberrima group	No	0.00333
28	WAB0001968	O. glaberrima	Rainfed lowland	No	Yes	Yes	O. glaberrima group	No	0.00116
29	WAB0009199	O. glaberrima	Irrigated lowland	No	Yes	Yes	O. glaberrima group	No	0.00057877
30	WAB0029258	O. glaberrima	Irrigated lowland	No	Yes	Yes	O. glaberrima group	No	0.00199
31	WAB0032742	O. glaberrima	Rainfed lowland	No	Yes	Yes	O. glaberrima group	No	0.00057877
32	WAB0021605	O. glaberrima	Lowland	No	Yes	Yes	O. glaberrima group	No	0.00279
33	WAB0020741	O. glaberrima	Irrigated lowland	No	Yes	Yes	O. glaberrima group	No	0.00109
34	WAB0001851	O. glaberrima	Rainfed lowland	No	Yes	Yes	O. glaberrima group	No	0.00145
35	WAB0015049	O. glaberrima	Irrigated lowland	No	Yes	Yes	O. glaberrima group	No	0.00116
36	WAB0029244	O. glaberrima	Irrigated lowland	No	Yes	Yes	O. glaberrima group	No	0.00286
37	WAB0032636	O. glaberrima	Irrigated lowland	No	Yes	Yes	O. glaberrima group	No	0.00112
38	WAB0026237	O. glaberrima	Irrigated lowland	No	Yes	Yes	O. glaberrima group	No	0.0021
39	WAB0020608	O. glaberrima	Irrigated lowland	No	Yes	Yes	O. glaberrima group	No	0.00137
40	WAB0029230	O. glaberrima	Irrigated lowland	No	Yes	Yes	O. glaberrima group	No	0.00072346
41	WAB0001704	O. glaberrima	Rainfed lowland	No	Yes	Yes	O. glaberrima group	No	0.00101
42	WAB0024066	O. glaberrima	Floating	No	Yes	Yes	O. glaberrima group	No	0.00123
43	WAB0021476	O. glaberrima	Irrigated lowland	No	Yes	Yes	O. glaberrima group	No	0.00137
44	WAB0015004	O. glaberrima	Irrigated lowland	No	Yes	Yes	O. glaberrima group	No	0.00090432
45	WAB0001517	O. glaberrima	Rainfed lowland	No	Yes	Yes	O. glaberrima group	No	0.00159
46	WAB0008951	O. glaberrima	Irrigated lowland	No	Yes	Yes	O. glaberrima group	No	0.00054259
47	WAB0009292	O. glaberrima	Irrigated lowland	No	Yes	Yes	O. glaberrima group	No	0.00119
48	WAB0029387	O. glaberrima	Lowland	No	Yes	Yes	O. glaberrima group	No	0.00083198
49	WAB0025306	O. glaberrima	Upland	No	Yes	Yes	O. glaberrima group	No	0.00203
50	WAB0032913	O. glaberrima	Upland	No	Yes	Yes	O. glaberrima group	No	0.00109
51	WAB0002013	O. glaberrima	Irrigated lowland	No	Yes	Yes	O. glaberrima group	No	0.00109
52	WAB0032920	O. glaberrima	Irrigated lowland	No	Yes	Yes	O. glaberrima group	No	0.00075963
53	WAB0029254	O. glaberrima	Irrigated lowland	No	Yes	Yes	O. glaberrima group	No	0.00206
54	WAB0024045	O. glaberrima	Floating	No	Yes	Yes	O. glaberrima group	No	0.00109
55	WAB0001715	O. glaberrima	Rainfed lowland	No	Yes	Yes	O. glaberrima group	No	0.00156
56	WAB0029339	O. glaberrima	Irrigated lowland	No	Yes	Yes	O. glaberrima group	No	0.00134
57	WAB0032880	O. glaberrima	Irrigated lowland	No	Yes	Yes	O. glaberrima group	No	0.00086815
58	WAB0032826	O. glaberrima	Rainfed lowland	No	Yes	Yes	O. glaberrima group	No	0.00119
59	WAB0021601	O. glaberrima	Upland	No	Yes	Yes	O. glaberrima group	No	0.00097667
60	WAB0024097	O. glaberrima	Floating	No	Yes	No	O. glaberrima clustered with lowland O. sativa	Yes	0.01653
61	WAB0013360	O. glaberrima	Irrigated lowland	No	Yes	Yes	O. glaberrima group	No	0.00177
62	WAB0001420	O. glaberrima	Irrigated lowland	Yes	Yes	Yes	O. glaberrima group	No	0.0007958
63	WAB0029248	O. glaberrima	Irrigated lowland	No	Yes	Yes	O. glaberrima group	No	0.0017
64	WAB0026214	O. sativa spp. indica	Rainfed lowland	No	Yes	Yes	Lowland O. sativa group	No	0.00557
65	WAB0026947	O. sativa spp. indica	Rainfed lowland	No	Yes	Yes	Lowland O. sativa group	No	0.0059
66	WAB0007956	O. glaberrima	Lowland	No	Yes	Yes	O. glaberrima group	No	0.0007958
67	WAB0001834	O. glaberrima	Irrigated lowland	No	Yes	Yes	O. glaberrima group	No	0.00286
68	WAB0021885	O. glaberrima	Lowland	No	Yes	Yes	O. glaberrima group	No	0.00145
69	WAB0027139	O. glaberrima	Lowland	No	Yes	Yes	O. glaberrima group	No	0.00090432
70	WAB0001708	O. glaberrima	Rainfed lowland	No	Yes	Yes	O. glaberrima group	No	0.00105
71	WAB0032809	O. glaberrima	Irrigated lowland	No	Yes	Yes	O. glaberrima group	No	0.00116
72	WAB0029403	O. glaberrima	Lowland	No	Yes	Yes	O. glaberrima group	No	0.00105
73	WAB0001459	O. glaberrima	Rainfed lowland	No	Yes	Yes	O. glaberrima group	No	0.00195
74	WAB0001621	O. glaberrima	Rainfed lowland	No	Yes	Yes	O. glaberrima group	No	0.00134
75	WAB0026772	O. glaberrima	Rainfed lowland	No	Yes	Yes	O. glaberrima group	No	0.00090432
76	WAB0032874	O. glaberrima	Rainfed lowland	No	Yes	Yes	O. glaberrima group	No	0.00232
77	WAB0019885	O. glaberrima	Irrigated lowland	No	Yes	Yes	O. glaberrima group	No	0.00101
78	WAB0001770	O. glaberrima	Rainfed lowland	No	Yes	Yes	O. glaberrima group	No	0.00152
79	WAB0029259	O. glaberrima	Irrigated lowland	No	Yes	No	O. glaberrima clustered with lowland O. sativa	Yes	0.00452
80	WAB0015248	O. glaberrima	Irrigated lowland	No	Yes	Yes	O. glaberrima group	No	0.00061494
81	WAB0007994	O. glaberrima	Irrigated lowland	No	Yes	Yes	O. glaberrima group	No	0.00326
82	WAB0020924	O. glaberrima	Lowland	No	Yes	Yes	O. glaberrima group	No	0.00199
83	WAB0009215	O. glaberrima	Irrigated lowland	No	Yes	Yes	O. glaberrima group	No	0.0013
84	WAB0009464	O. glaberrima	Irrigated lowland	No	Yes	Yes	O. glaberrima group	No	0.00137
85	WAB0008243	O. sativa spp. indica	Rainfed lowland	No	Yes	Yes	Lowland O. sativa group	No	0.00517
86	WAB0021010	O. glaberrima	Irrigated lowland	No	Yes	Yes	O. glaberrima group	No	0.00192
87	WAB0020140	O. glaberrima	Shallow forest swamp	No	Yes	Yes	O. glaberrima group	No	0.00134
88	WAB0014998	O. glaberrima	Irrigated lowland	No	Yes	Yes	O. glaberrima group	No	0.00141
89	WAB0021317	O. glaberrima	Lowland	No	Yes	Yes	O. glaberrima group	No	0.00101
90	WAB0001581	O. glaberrima	Rainfed lowland	No	Yes	Yes	O. glaberrima group	No	0.00075963
91	WAB0009223	O. glaberrima	Irrigated lowland	No	Yes	Yes	O. glaberrima group	No	0.00086815
92	WAB0029268	O. glaberrima	Irrigated lowland	No	Yes	Yes	O. glaberrima group	No	0.00148
93	WAB0036878-B	O. glaberrima	Irrigated lowland	No	Yes	No	O. glaberrima clustered with upland O. sativa	Yes	0.01031	Regenerated seed lot misclassified with another species
94	WAB0013502	O. glaberrima	Irrigated lowland	No	Yes	Yes	O. glaberrima group	No	0.00492
95	WAB0010665	O. glaberrima	Irrigated lowland	No	Yes	Yes	O. glaberrima group	No	0.0013
96	WAB0020965	O. glaberrima	Lowland	No	Yes	Yes	O. glaberrima group	No	0.00145
97	WAB0032861	O. glaberrima	Irrigated lowland	No	Yes	Yes	O. glaberrima group	No	0.00116
98	WAB0008592	O. glaberrima	Lowland	No	Yes	Yes	O. glaberrima group	No	0.0009405
99	WAB0032838	O. glaberrima	Irrigated lowland	No	Yes	Yes	O. glaberrima group	No	0.00318
100	WAB0001612	O. glaberrima	Rainfed lowland	No	Yes	Yes	O. glaberrima group	No	0.00181
101	WAB0024093	O. glaberrima	Floating	No	Yes	Yes	O. glaberrima group	No	0.00514
102	WAB0008613	O. glaberrima	Rainfed lowland	No	Yes	Yes	O. glaberrima group	No	0.0017	Original seed lot classified as expected
103	WAB0007944	O. glaberrima	Rainfed lowland	No	Yes	Yes	O. glaberrima group	No	0.00264
104	WAB0001314	O. glaberrima	Rainfed lowland	No	Yes	Yes	O. glaberrima group	No	0.00416
105	WAB0025226	O. glaberrima	Irrigated lowland	No	Yes	Yes	O. glaberrima group	No	0.00163
106	WAB0021426	O. glaberrima	Irrigated lowland	No	Yes	Yes	O. glaberrima group	No	0.00105
107	WAB0021305	O. glaberrima	Lowland	No	Yes	Yes	O. glaberrima group	No	0.00137
108	WAB0008565	O. glaberrima	Lowland	No	Yes	Yes	O. glaberrima group	No	0.01364
109	WAB0029352	O. glaberrima	Irrigated lowland	No	Yes	Yes	O. glaberrima group	No	0.00105
110	WAB0008815	O. glaberrima	Rainfed lowland	No	Yes	Yes	O. glaberrima group	No	0.00119
111	WAB0009281	O. glaberrima	Irrigated lowland	No	Yes	Yes	O. glaberrima group	No	0.00156
112	WAB0029330	O. glaberrima	Lowland	No	Yes	Yes	O. glaberrima group	No	0.01165
113	WAB0001673	O. sativa spp. indica	Irrigated lowland	No	Yes	Yes	Lowland O. sativa group	No	0.00543
114	WAB0008923	O. glaberrima	Irrigated lowland	No	Yes	Yes	O. glaberrima group	No	0.00156
115	WAB0009731	O. glaberrima	Irrigated lowland	No	Yes	Yes	O. glaberrima group	No	0.0021
116	WAB0002140	O. glaberrima	Irrigated lowland	No	Yes	Yes	O. glaberrima group	No	0.00123
117	WAB0032446	O. glaberrima	Irrigated lowland	No	Yes	Yes	O. glaberrima group	No	0.00217
118	WAB0009218	O. sativa	Irrigated lowland	No	Yes	No	O. sativa clustered with O. glaberrima	Yes	0.00163
119	WAB0001190	O. glaberrima	Lowland	No	Yes	Yes	O. glaberrima group	No	0.00141
120	WAB0025888	O. glaberrima	Lowland	No	Yes	Yes	O. glaberrima group	No	0.00159
121	WAB0001894	O. glaberrima	Rainfed lowland	No	Yes	Yes	O. glaberrima group	No	0.00090432
122	WAB0007940	O. glaberrima	Rainfed lowland	No	Yes	Yes	O. glaberrima group	No	0.00409
123	WAB0001790	O. glaberrima	Rainfed lowland	No	Yes	Yes	O. glaberrima group	No	0.00090432
124	WAB0021565	O. glaberrima	Rainfed lowland	No	Yes	Yes	O. glaberrima group	No	0.00119
125	WAB0026779-B	O. glaberrima	Rainfed lowland	No	Yes	No	O. glaberrima clustered with upland O. sativa	Yes	0.00452	Regenerated seed lot misclassified with another species
126	WAB0008985	O. glaberrima	Irrigated lowland	No	Yes	Yes	O. glaberrima group	No	0.00101
127	WAB0001932	O. glaberrima	Rainfed lowland	No	Yes	Yes	O. glaberrima group	No	0.00101
128	WAB0001522	O. glaberrima	Rainfed lowland	No	Yes	Yes	O. glaberrima group	No	0.00086815
129	WAB0001122	O. glaberrima	Lowland	No	Yes	Yes	O. glaberrima group	No	0.00101
130	WAB0002175	O. glaberrima	Irrigated lowland	No	Yes	Yes	O. glaberrima group	No	0.00065111
131	WAB0020786	O. glaberrima	Irrigated lowland	No	Yes	Yes	O. glaberrima group	No	0.0013
132	WAB0019890	O. glaberrima	Upland	No	Yes	Yes	O. glaberrima group	No	0.0007958
133	WAB0007947	O. glaberrima	Rainfed lowland	No	Yes	Yes	O. glaberrima group	No	0.00127
134	WAB0030230	O. glaberrima	Lowland	No	Yes	Yes	O. glaberrima group	No	0.00141
135	WAB0015070	O. glaberrima	Irrigated lowland	No	Yes	Yes	O. glaberrima group	No	0.00072346
136	WAB0001527	O. glaberrima	Rainfed lowland	No	Yes	Yes	O. glaberrima group	No	0.00116
137	WAB0020127	O. glaberrima	Lowland	No	Yes	Yes	O. glaberrima group	No	0.00086815
138	WAB0032740	O. glaberrima	Rainfed lowland	No	Yes	Yes	O. glaberrima group	No	0.00159
139	WAB0032770	O. glaberrima	Irrigated lowland	No	Yes	Yes	O. glaberrima group	No	0.00206
140	WAB0026779	O. glaberrima	Rainfed lowland	No	Yes	Yes	O. glaberrima group	No	0.00127	Original seed lot classified as expected
141	WAB0001733	O. glaberrima	Rainfed lowland	No	Yes	Yes	O. glaberrima group	No	0.00134
142	WAB0029366	O. glaberrima	Upland	No	Yes	Yes	O. glaberrima group	No	0.00116
143	WAB0001911	O. glaberrima	Rainfed lowland	No	Yes	Yes	O. glaberrima group	No	0.00090432
144	WAB0032776	O. glaberrima	Irrigated lowland	No	Yes	Yes	O. glaberrima group	No	0.00127
145	WAB0029414	O. glaberrima	Upland	No	Yes	Yes	O. glaberrima group	No	0.00068729
146	WAB0009307	O. glaberrima	Irrigated lowland	No	Yes	Yes	O. glaberrima group	No	0.00286
147	WAB0014997	O. glaberrima	Irrigated lowland	No	Yes	Yes	O. glaberrima group	No	0.00090432
148	WAB0001537	O. glaberrima	Rainfed lowland	No	Yes	No	O. glaberrima clustered with lowland O. sativa	Yes	0.0068
149	WAB0026074	O. glaberrima	Irrigated lowland	No	Yes	Yes	O. glaberrima group	No	0.0013
150	WAB0001757	O. glaberrima	Rainfed lowland	No	Yes	Yes	O. glaberrima group	No	0.00141
151	WAB0036876	O. glaberrima	Lowland	No	Yes	Yes	O. glaberrima group	No	0.00090432
152	WAB0001875	O. glaberrima	Rainfed lowland	No	Yes	Yes	O. glaberrima group	No	0.00047025
153	WAB0002172	O. glaberrima	Irrigated lowland	No	Yes	Yes	O. glaberrima group	No	0.00090432
154	WAB0001742	O. glaberrima	Rainfed lowland	No	Yes	Yes	O. glaberrima group	No	0.00145
155	WAB0025609	O. sativa spp. indica	Irrigated lowland	No	Yes	Yes	Lowland O. sativa group	No	0.00485
156	WAB0001855	O. glaberrima	Rainfed lowland	No	Yes	Yes	O. glaberrima group	No	0.00127
157	WAB0015058	O. glaberrima	Irrigated lowland	No	Yes	Yes	O. glaberrima group	No	0.00116
158	WAB0015048	O. glaberrima	Irrigated lowland	No	Yes	Yes	O. glaberrima group	No	0.00075963
159	WAB0022408-B	O. glaberrima	Rainfed lowland	No	Yes	No	O. glaberrima clustered with upland O. sativa	Yes	0.00535	Regenerated seed lot misclassified with another species
160	WAB0001674	O. glaberrima	Rainfed lowland	No	Yes	Yes	O. glaberrima group	No	0.00061494
161	WAB0029319	O. glaberrima	Irrigated lowland	No	Yes	Yes	O. glaberrima group	No	0.00112
162	WAB0020126	O. glaberrima	Irrigated lowland	No	Yes	Yes	O. glaberrima group	No	0.00116
163	WAB0001555	O. glaberrima	Rainfed lowland	No	Yes	Yes	O. glaberrima group	No	0.00105
164	WAB0007953	O. glaberrima	Lowland	No	Yes	Yes	O. glaberrima group	No	0.00105
165	WAB0032736	O. glaberrima	Rainfed lowland	No	Yes	Yes	O. glaberrima group	No	0.00152
166	WAB0001311	O. glaberrima	Rainfed lowland	No	Yes	Yes	O. glaberrima group	No	0.00075963
167	WAB0008557	O. glaberrima	Lowland	No	Yes	Yes	O. glaberrima group	No	0.00101
168	WAB0007952	O. glaberrima	Rainfed lowland	No	Yes	Yes	O. glaberrima group	No	0.00134
169	WAB0008673	O. glaberrima	Upland	No	Yes	Yes	O. glaberrima group	No	0.00083198
170	WAB0025388	O. glaberrima	Irrigated lowland	No	Yes	Yes	O. glaberrima group	No	0.00072346
171	WAB0001762	O. glaberrima	Rainfed lowland	No	Yes	Yes	O. glaberrima group	No	0.00072346
172	WAB0032886	O. glaberrima	Rainfed lowland	No	Yes	Yes	O. glaberrima group	No	0.00083198
173	WAB0034905	O. glaberrima	Rainfed lowland	No	Yes	Yes	O. glaberrima group	No	0.00109
174	WAB0001775	O. glaberrima	Rainfed lowland	No	Yes	Yes	O. glaberrima group	No	0.00333
175	WAB0001836	O. glaberrima	Rainfed lowland	No	Yes	Yes	O. glaberrima group	No	0.0013
176	WAB0011909	O. glaberrima	Lowland	No	Yes	Yes	O. glaberrima group	No	0.00199
177	WAB0013506	O. glaberrima	Irrigated lowland	No	Yes	Yes	O. glaberrima group	No	0.0093
178	WAB0001618	O. glaberrima	Rainfed lowland	No	Yes	Yes	O. glaberrima group	No	0.00463
179	WAB0032986	O. glaberrima	Rainfed lowland	No	Yes	Yes	O. glaberrima group	No	0.00159
180	WAB0032733	O. glaberrima	Irrigated lowland	No	Yes	Yes	O. glaberrima group	No	0.00028938
181	WAB0013347	O. glaberrima	Irrigated lowland	No	Yes	Yes	O. glaberrima group	No	0.00116
182	WAB0020144	O. glaberrima	Upland	No	Yes	Yes	O. glaberrima group	No	0.00097667
183	WAB0008614	O. glaberrima	Lowland	No	Yes	Yes	O. glaberrima group	No	0.00145
184	WAB0029892	O. glaberrima	Upland	No	Yes	Yes	O. glaberrima group	No	0.00137
185	WAB0013354	O. glaberrima	Irrigated lowland	No	Yes	Yes	O. glaberrima group	No	0.0013
186	WAB0029905	O. glaberrima	Lowland	No	Yes	Yes	O. glaberrima group	No	0.0009405
187	WAB0020069	O. glaberrima	Lowland	No	Yes	Yes	O. glaberrima group	No	0.00412
188	WAB0020139-B	O. glaberrima	Rainfed lowland	No	Yes	No	O. glaberrima clustered with lowland O. sativa	Yes	0.01787	Regenerated seed lot misclassified with another species
189	WAB0029347	O. glaberrima	Lowland	No	Yes	Yes	O. glaberrima group	No	0.00141
190	WAB0034607	O. glaberrima	Irrigated lowland	No	Yes	Yes	O. glaberrima group	No	0.00134
191	WAB0001903	O. glaberrima	Rainfed lowland	No	Yes	Yes	O. glaberrima group	No	0.00362
192	WAB0032765	O. glaberrima	Rainfed lowland	No	Yes	Yes	O. glaberrima group	No	0.00119
193	WAB0006860	O. glaberrima	Rainfed lowland	No	Yes	Yes	O. glaberrima group	No	0.00119
194	WAB0001802	O. glaberrima	Rainfed lowland	No	Yes	Yes	O. glaberrima group	No	0.00163
195	WAB0021855	O. glaberrima	Lowland	No	Yes	Yes	O. glaberrima group	No	0.00097667
196	WAB0001748	O. glaberrima	Rainfed lowland	No	Yes	Yes	O. glaberrima group	No	0.00445
197	WAB0015061	O. glaberrima	Irrigated lowland	No	Yes	Yes	O. glaberrima group	No	0.00119
198	WAB0006865	O. glaberrima	Rainfed lowland	No	Yes	Yes	O. glaberrima group	No	0.00177
199	WAB0008599	O. glaberrima	Lowland	No	Yes	Yes	O. glaberrima group	No	0.00109
200	WAB0029424	O. glaberrima	Irrigated lowland	No	Yes	Yes	O. glaberrima group	No	0.00141
201	WAB0021301	O. glaberrima	Rainfed lowland	No	Yes	Yes	O. glaberrima group	No	0.00159
202	WAB0001648	O. glaberrima	Irrigated lowland	No	Yes	Yes	O. glaberrima group	No	0.00116
203	WAB0001804	O. glaberrima	Rainfed lowland	No	Yes	Yes	O. glaberrima group	No	0.00109
204	WAB0001961	O. glaberrima	Rainfed lowland	No	Yes	Yes	O. glaberrima group	No	0.00463
205	WAB0008946	O. glaberrima	Rainfed lowland	No	Yes	Yes	O. glaberrima group	No	0.00217
206	WAB0001649	O. glaberrima	Irrigated lowland	No	Yes	Yes	O. glaberrima group	No	0.00119
207	WAB0008589	O. glaberrima	Lowland	No	Yes	Yes	O. glaberrima group	No	0.00086815
208	WAB0008006	O. glaberrima	Lowland	No	Yes	Yes	O. glaberrima group	No	0.00109
209	WAB0032691	O. glaberrima	Irrigated lowland	No	Yes	Yes	O. glaberrima group	No	0.00072346
210	WAB0015066	O. glaberrima	Irrigated lowland	No	Yes	Yes	O. glaberrima group	No	0.00109
211	WAB0013352	O. glaberrima	Irrigated lowland	No	Yes	Yes	O. glaberrima group	No	0.00137
212	WAB0029342	O. glaberrima	Irrigated lowland	No	Yes	Yes	O. glaberrima group	No	0.0007958
213	WAB0001862	O. glaberrima	Rainfed lowland	No	Yes	Yes	O. glaberrima group	No	0.00097667
214	WAB0001833	O. glaberrima	Rainfed lowland	No	Yes	Yes	O. glaberrima group	No	0.00127
215	WAB0007915	O. glaberrima	Lowland	No	Yes	Yes	O. glaberrima group	No	0.00105
216	WAB0014999	O. glaberrima	Irrigated lowland	No	Yes	Yes	O. glaberrima group	No	0.00065111
217	WAB0020160	O. glaberrima	Lowland	No	Yes	Yes	O. glaberrima group	No	0.0003979
218	WAB0020179	O. glaberrima	Lowland	No	Yes	Yes	O. glaberrima group	No	0.00691
219	WAB0015069	O. glaberrima	Irrigated lowland	No	Yes	Yes	O. glaberrima group	No	0.00061494
220	WAB0025386	O. glaberrima	Irrigated lowland	No	Yes	Yes	O. glaberrima group	No	0.00105
221	WAB0001560	O. glaberrima	Rainfed lowland	No	Yes	Yes	O. glaberrima group	No	0.00109
222	WAB0001559	O. glaberrima	Rainfed lowland	No	Yes	Yes	O. glaberrima group	No	0.00072346
223	WAB0033273	O. glaberrima	Irrigated lowland	No	Yes	Yes	O. glaberrima group	No	0.00127
224	WAB0032844	O. glaberrima	Rainfed lowland	No	Yes	Yes	O. glaberrima group	No	0.0007958
225	WAB0001897	O. glaberrima	Rainfed lowland	No	Yes	Yes	O. glaberrima group	No	0.00083198
226	WAB0001412	O. glaberrima	Irrigated lowland	No	Yes	Yes	O. glaberrima group	No	0.00868
227	WAB0013504	O. glaberrima	Irrigated lowland	No	Yes	Yes	O. glaberrima group	No	0.00239
228	WAB0001765	O. glaberrima	Rainfed lowland	No	Yes	Yes	O. glaberrima group	No	0.01244
229	WAB0015063	O. glaberrima	Irrigated lowland	No	Yes	Yes	O. glaberrima group	No	0.00090432
230	WAB0020145	O. glaberrima	Irrigated lowland	No	Yes	Yes	O. glaberrima group	No	0.00109
231	WAB0001611	O. glaberrima	Rainfed lowland	No	Yes	Yes	O. glaberrima group	No	0.00090432
232	WAB0029127	O. glaberrima	Rainfed lowland	No	Yes	Yes	O. glaberrima group	No	0.00097667
233	WAB0013412	O. glaberrima	Irrigated lowland	No	Yes	Yes	O. glaberrima group	No	0.00065111
234	WAB0029005	O. glaberrima	Irrigated lowland	Yes	Yes	Yes	O. glaberrima group	No	0.00217
235	WAB0001441	O. glaberrima	Rainfed lowland	No	Yes	Yes	O. glaberrima group	No	0.00112
236	WAB0001717	O. glaberrima	Rainfed lowland	No	Yes	Yes	O. glaberrima group	No	0.0013
237	WAB0029138	O. glaberrima	Rainfed lowland	No	Yes	Yes	O. glaberrima group	No	0.0009405
238	WAB0032866	O. glaberrima	Irrigated lowland	No	Yes	Yes	O. glaberrima group	No	0.00109
239	WAB0024108	O. glaberrima	Floating	No	Yes	Yes	O. glaberrima group	No	0.00083198
240	WAB0002057	O. glaberrima	Irrigated lowland	No	Yes	Yes	O. glaberrima group	No	0.00101
241	WAB0009460	O. glaberrima	Irrigated lowland	No	Yes	Yes	O. glaberrima group	No	0.00109
242	WAB0032870	O. glaberrima	Irrigated lowland	No	Yes	Yes	O. glaberrima group	No	0.00137
243	WAB0021468	O. glaberrima	Irrigated lowland	No	Yes	Yes	O. glaberrima group	No	0.00086815
244	WAB0009286	O. glaberrima	Irrigated lowland	No	Yes	Yes	O. glaberrima group	No	0.00184
245	WAB0032573	O. glaberrima	Unknown	No	Yes	Yes	O. glaberrima group	No	0.00101
246	WAB0013408	O. glaberrima	Lowland	No	Yes	Yes	O. glaberrima group	No	0.00159
247	WAB0020215	O. glaberrima	Irrigated lowland	No	Yes	No	O. glaberrima clustered with upland O. sativa	Yes	0.00572
248	WAB0029016	O. glaberrima	Lowland	No	Yes	Yes	O. glaberrima group	No	0.00101
249	WAB0020143	O. glaberrima	Mangrove	No	Yes	Yes	O. glaberrima group	No	0.00141
250	WAB0032885	O. glaberrima	Irrigated lowland	No	Yes	Yes	O. glaberrima group	No	0.00109
251	WAB0001254	O. glaberrima	Lowland	No	Yes	Yes	O. glaberrima group	No	0.00112
252	WAB0001943-B	O. glaberrima	Rainfed lowland	No	Yes	No	O. glaberrima clustered with upland O. sativa	Yes	0.00666	Regenerated seed lot misclassified with another species
253	WAB0021864	O. glaberrima	Lowland	No	Yes	Yes	O. glaberrima group	No	0.00123
254	WAB0032592	O. glaberrima	Irrigated lowland	No	Yes	Yes	O. glaberrima group	No	0.00105
255	WAB0025343	O. glaberrima	Irrigated lowland	No	Yes	Yes	O. glaberrima group	No	0.00116
256	WAB0008919	O. glaberrima	Irrigated lowland	No	Yes	Yes	O. glaberrima group	No	0.00217
257	WAB0025744	O. glaberrima	Irrigated lowland	No	Yes	Yes	O. glaberrima group	No	0.00134
258	WAB0009734-B	O. glaberrima	Irrigated lowland	No	Yes	No	O. glaberrima clustered with upland O. sativa	Yes	0.00481	Regenerated seed lot misclassified with another species
259	WAB0001966	O. glaberrima	Rainfed lowland	No	Yes	Yes	O. glaberrima group	No	0.00872
260	WAB0007970	O. glaberrima	Irrigated lowland	No	Yes	Yes	O. glaberrima group	No	0.00184
261	WAB0021596	O. glaberrima	Upland	No	Yes	Yes	O. glaberrima group	No	0.00119
262	WAB0002180	O. glaberrima	Irrigated lowland	No	Yes	Yes	O. glaberrima group	No	0.0009405
263	WAB0032780	O. glaberrima	Rainfed lowland	No	Yes	Yes	O. glaberrima group	No	0.00101
264	WAB0001530	O. glaberrima	Rainfed lowland	No	Yes	Yes	O. glaberrima group	No	0.00159
265	WAB0001345	O. glaberrima	Rainfed lowland	No	Yes	Yes	O. glaberrima group	No	0.0017
266	WAB0007957	O. glaberrima	Rainfed lowland	No	Yes	Yes	O. glaberrima group	No	0.00109
267	WAB0029246	O. glaberrima	Irrigated lowland	No	Yes	Yes	O. glaberrima group	No	0.0007958
268	WAB0001887	O. glaberrima	Rainfed lowland	No	Yes	Yes	O. glaberrima group	No	0.00275
269	WAB0009454	O. glaberrima	Irrigated lowland	No	Yes	Yes	O. glaberrima group	No	0.00163
270	WAB0021889	O. glaberrima	Lowland	No	Yes	Yes	O. glaberrima group	No	0.00105
271	WAB0002080	O. glaberrima	Irrigated lowland	No	Yes	Yes	O. glaberrima group	No	0.00203
272	WAB0029386	O. glaberrima	Lowland	No	Yes	Yes	O. glaberrima group	No	0.00394
273	WAB0001126	O. glaberrima	Lowland	No	Yes	Yes	O. glaberrima group	No	0.00083198
274	WAB0032876	O. glaberrima	Irrigated lowland	No	Yes	Yes	O. glaberrima group	No	0.00116
275	WAB0008674	O. glaberrima	Lowland	No	Yes	Yes	O. glaberrima group	No	0.0009405
276	WAB0021734	O. glaberrima	Lowland	No	Yes	Yes	O. glaberrima group	No	0.00109
277	WAB0009993	O. sativa spp. indica	Irrigated lowland	No	Yes	Yes	Lowland O. sativa group	No	0.00644
278	WAB0032735	O. glaberrima	Irrigated lowland	No	Yes	Yes	O. glaberrima group	No	0.00463
279	WAB0009305	O. glaberrima	Irrigated lowland	No	Yes	Yes	O. glaberrima group	No	0.00072346
280	WAB0001416	O. glaberrima	Irrigated lowland	No	Yes	Yes	O. glaberrima group	No	0.00235
281	WAB0001512	O. glaberrima	Rainfed lowland	No	Yes	Yes	O. glaberrima group	No	0.00116
282	WAB0001964	O. sativa spp. indica	Irrigated lowland	No	Yes	Yes	Lowland O. sativa group	No	0.00647
283	WAB0002103	O. glaberrima	Irrigated lowland	No	Yes	Yes	O. glaberrima group	No	0.0013
284	WAB0001448	O. glaberrima	Rainfed lowland	No	Yes	Yes	O. glaberrima group	No	0.00116
285	WAB0002169	O. glaberrima	Irrigated lowland	No	Yes	Yes	O. glaberrima group	No	0.00148
286	WAB0032663	O. glaberrima	Rainfed lowland	No	Yes	Yes	O. glaberrima group	No	0.00119
287	WAB0032872	O. glaberrima	Irrigated lowland	No	Yes	Yes	O. glaberrima group	No	0.00134
288	WAB0020636	O. glaberrima	Irrigated lowland	No	Yes	Yes	O. glaberrima group	No	0.00333
289	WAB0032881	O. glaberrima	Irrigated lowland	No	Yes	Yes	O. glaberrima group	No	0.00109
290	WAB0001679	O. glaberrima	Rainfed lowland	No	Yes	Yes	O. glaberrima group	No	0.0013
291	WAB0001493	O. glaberrima	Rainfed lowland	No	Yes	Yes	O. glaberrima group	No	0.00105
292	WAB0020155	O. glaberrima	Rainfed lowland	No	Yes	Yes	O. glaberrima group	No	0.00293
293	WAB0001580	O. glaberrima	Rainfed lowland	No	Yes	Yes	O. glaberrima group	No	0.00097667
294	WAB0029581	O. glaberrima	Upland	No	Yes	Yes	O. glaberrima group	No	0.0007958
295	WAB0021467	O. glaberrima	Irrigated lowland	No	Yes	Yes	O. glaberrima group	No	0.00105
296	WAB0001605	O. glaberrima	Rainfed lowland	No	Yes	Yes	O. glaberrima group	No	0.00101
297	WAB0014992	O. glaberrima	Irrigated lowland	No	Yes	Yes	O. glaberrima group	No	0.00141
298	WAB0001125	O. glaberrima	Lowland	No	Yes	Yes	O. glaberrima group	No	0.00101
299	WAB0029266	O. glaberrima	Irrigated lowland	No	Yes	Yes	O. glaberrima group	No	0.01411
300	WAB0029087	O. glaberrima	Irrigated lowland	Yes	Yes	Yes	O. glaberrima group	No	0.00148
301	WAB0001502	O. glaberrima	Rainfed lowland	No	Yes	Yes	O. glaberrima group	No	0.00174
302	WAB0036829	O. glaberrima	Upland	No	Yes	Yes	O. glaberrima group	No	0.0013
303	WAB0032900	O. glaberrima	Irrigated lowland	No	Yes	Yes	O. glaberrima group	No	0.00116
304	WAB0009462	O. glaberrima	Irrigated lowland	No	Yes	Yes	O. glaberrima group	No	0.00134
305	WAB0020603	O. glaberrima	Irrigated lowland	No	Yes	Yes	O. glaberrima group	No	0.00163
306	WAB0002148	O. glaberrima	Irrigated lowland	No	Yes	Yes	O. glaberrima group	No	0.00101
307	WABTMP9	O. glaberrima	Irrigated lowland	No	Yes	Yes	O. glaberrima group	No	0.00174
308	WAB0009047	O. glaberrima	Irrigated lowland	No	Yes	Yes	O. glaberrima group	No	0.00086815
309	WAB0001973	O. glaberrima	Rainfed lowland	No	Yes	Yes	O. glaberrima group	No	0.00109
310	WAB0008947	O. glaberrima	Rainfed lowland	No	Yes	Yes	O. glaberrima group	No	0.00109
311	WAB0001900	O. glaberrima	Rainfed lowland	No	Yes	Yes	O. glaberrima group	No	0.00912
312	WAB0009197	O. glaberrima	Irrigated lowland	No	Yes	Yes	O. glaberrima group	No	0.00072346
313	WAB0001553	O. glaberrima	Rainfed lowland	No	Yes	Yes	O. glaberrima group	No	0.00057877
314	WAB0007981	O. glaberrima	Irrigated lowland	No	Yes	Yes	O. glaberrima group	No	0.00221
315	WAB0007910	O. glaberrima	Rainfed lowland	No	Yes	Yes	O. glaberrima group	No	0.00086815
316	WAB0008976	O. glaberrima	Irrigated lowland	No	Yes	Yes	O. glaberrima group	No	0.00181
317	WAB0002064	O. glaberrima	Irrigated lowland	No	Yes	Yes	O. glaberrima group	No	0.00090432
318	WAB0001975	O. glaberrima	Irrigated lowland	No	Yes	Yes	O. glaberrima group	No	0.00057877
319	WAB0001486	O. glaberrima	Rainfed lowland	No	Yes	Yes	O. glaberrima group	No	0.00134
320	WAB0032569	O. glaberrima	Irrigated lowland	No	Yes	Yes	O. glaberrima group	No	0.0021
321	WAB0001466	O. glaberrima	Rainfed lowland	No	Yes	Yes	O. glaberrima group	No	0.00075963
322	WAB0036853	O. glaberrima	Rainfed lowland	No	Yes	Yes	O. glaberrima group	No	0.00072346
323	WAB0001477	O. glaberrima	Rainfed lowland	No	Yes	Yes	O. glaberrima group	No	0.00112
324	WAB0001953	O. glaberrima	Rainfed lowland	No	Yes	Yes	O. glaberrima group	No	0.0009405
325	WAB0002031	O. glaberrima	Irrigated lowland	No	Yes	Yes	O. glaberrima group	No	0.00496
326	WAB0024049	O. glaberrima	Floating	No	Yes	Yes	O. glaberrima group	No	0.00156
327	WAB0001954	O. glaberrima	Rainfed lowland	No	Yes	Yes	O. glaberrima group	No	0.00742
328	WAB0001844	O. glaberrima	Rainfed lowland	No	Yes	Yes	O. glaberrima group	No	0.00145
329	WAB0032544	O. glaberrima	Rainfed lowland	No	Yes	Yes	O. glaberrima group	No	0.00109
330	WAB0002062	O. glaberrima	Irrigated lowland	No	Yes	Yes	O. glaberrima group	No	0.00083198
331	WAB0008979	O. glaberrima	Irrigated lowland	No	Yes	Yes	O. glaberrima group	No	0.00065111
332	WAB0001948	O. glaberrima	Rainfed lowland	No	Yes	Yes	O. glaberrima group	No	0.00112
333	WAB0001729	O. glaberrima	Irrigated lowland	No	Yes	Yes	O. glaberrima group	No	0.00075963
334	WAB0002025	O. glaberrima	Irrigated lowland	No	Yes	Yes	O. glaberrima group	No	0.00090432
335	WAB0002047	O. glaberrima	Irrigated lowland	No	Yes	Yes	O. glaberrima group	No	0.00228
336	WAB0001730	O. glaberrima	Rainfed lowland	No	Yes	Yes	O. glaberrima group	No	0.00109
337	WAB0032656	O. glaberrima	Rainfed lowland	No	Yes	Yes	O. glaberrima group	No	0.00097667
338	WAB0020175	O. glaberrima	Irrigated lowland	No	Yes	Yes	O. glaberrima group	No	0.00090432
339	WAB0020164	O. glaberrima	Floating	No	Yes	Yes	O. glaberrima group	No	0.00072346
340	WAB0008895	O. glaberrima	Irrigated lowland	No	Yes	Yes	O. glaberrima group	No	0.00090432
341	WAB0032816	O. glaberrima	Irrigated lowland	No	Yes	Yes	O. glaberrima group	No	0.00101
342	WAB0001642	O. glaberrima	Irrigated lowland	No	Yes	Yes	O. glaberrima group	No	0.00123
343	WAB0001443	O. glaberrima	Rainfed lowland	No	Yes	Yes	O. glaberrima group	No	0.00123
344	WAB0001873	O. glaberrima	Rainfed lowland	No	Yes	Yes	O. glaberrima group	No	0.00184
345	WAB0009729	O. glaberrima	Irrigated lowland	No	Yes	Yes	O. glaberrima group	No	0.00152
346	WAB0001943	O. glaberrima	Rainfed lowland	No	Yes	Yes	O. glaberrima group	No	0.00083198	Original seed lot classified as expected
347	WAB0002185	O. glaberrima	Irrigated lowland	No	Yes	Yes	O. glaberrima group	No	0.01353
348	WAB0032981	O. glaberrima	Irrigated lowland	No	Yes	Yes	O. glaberrima group	No	0.00127
349	WAB0001629	O. glaberrima	Rainfed lowland	No	Yes	Yes	O. glaberrima group	No	0.00872
350	WAB0019888	O. glaberrima	Lowland	No	Yes	Yes	O. glaberrima group	No	0.0013
351	WAB0001945	O. glaberrima	Rainfed lowland	No	Yes	Yes	O. glaberrima group	No	0.00105
352	WAB0009203	O. glaberrima	Irrigated lowland	No	Yes	Yes	O. glaberrima group	No	0.00109
353	WAB0033291	O. glaberrima	Irrigated lowland	No	Yes	Yes	O. glaberrima group	No	0.00116
354	WAB0024051	O. glaberrima	Floating	No	Yes	Yes	O. glaberrima group	No	0.00097667
355	WAB0015064	O. glaberrima	Irrigated lowland	No	Yes	Yes	O. glaberrima group	No	0.00075963
356	WAB0001784	O. glaberrima	Rainfed lowland	No	Yes	Yes	O. glaberrima group	No	0.00134
357	WAB0020079	O. glaberrima	Irrigated lowland	No	Yes	Yes	O. glaberrima group	No	0.0009405
358	WAB0009284	O. glaberrima	Rainfed lowland	No	Yes	Yes	O. glaberrima group	No	0.00101
359	WAB0002011	O. glaberrima	Irrigated lowland	No	Yes	Yes	O. glaberrima group	No	0.00514
360	WAB0001627	O. glaberrima	Rainfed lowland	No	Yes	Yes	O. glaberrima group	No	0.00097667
361	WAB0001647	O. glaberrima	Irrigated lowland	No	Yes	Yes	O. glaberrima group	No	0.00644
362	WAB0032407	O. glaberrima	Irrigated lowland	No	Yes	Yes	O. glaberrima group	No	0.00145
363	WAB0008977	O. glaberrima	Irrigated lowland	No	Yes	Yes	O. glaberrima group	No	0.00109
364	WAB0001874	O. glaberrima	Rainfed lowland	No	Yes	Yes	O. glaberrima group	No	0.00166
365	WAB0001808	O. glaberrima	Rainfed lowland	No	Yes	Yes	O. glaberrima group	No	0.0013
366	WAB0001931	O. glaberrima	Rainfed lowland	No	Yes	Yes	O. glaberrima group	No	0.0009405
367	WAB0007973	O. glaberrima	Lowland	No	Yes	Yes	O. glaberrima group	No	0.0009405
368	WAB0029582	O. glaberrima	Lowland	No	Yes	Yes	O. glaberrima group	No	0.00101
369	WABTMP10	O. glaberrima	Irrigated lowland	No	Yes	Yes	O. glaberrima group	No	0.00057877
370	WAB0020552	O. glaberrima	Irrigated lowland	No	Yes	Yes	O. glaberrima group	No	0.00047025
371	WAB0001921	O. glaberrima	Irrigated lowland	No	Yes	Yes	O. glaberrima group	No	0.00459
372	WAB0001959	O. glaberrima	Rainfed lowland	No	Yes	Yes	O. glaberrima group	No	0.00977
373	WAB0001925	O. glaberrima	Rainfed lowland	No	Yes	Yes	O. glaberrima group	No	0.00054259
374	WAB0001606	O. glaberrima	Rainfed lowland	No	Yes	Yes	O. glaberrima group	No	0.00068729
375	WAB0013341	O. glaberrima	Irrigated lowland	No	Yes	Yes	O. glaberrima group	No	0.00286
376	WAB0001950	O. glaberrima	Rainfed lowland	No	Yes	Yes	O. glaberrima group	No	0.00061494
377	WAB0001556	O. glaberrima	Rainfed lowland	No	Yes	Yes	O. glaberrima group	No	0.00086815
378	WAB0013409	O. glaberrima	Irrigated lowland	No	Yes	Yes	O. glaberrima group	No	0.00477
379	WAB0001465	O. glaberrima	Rainfed lowland	No	Yes	Yes	O. glaberrima group	No	0.00224
380	WAB0001913	O. glaberrima	Rainfed lowland	No	Yes	Yes	O. glaberrima group	No	0.00090432
381	WAB0001413	O. glaberrima	Irrigated lowland	Yes	Yes	Yes	O. glaberrima group	No	0.00101
382	WAB0002024	O. glaberrima	Irrigated lowland	No	Yes	Yes	O. glaberrima group	No	0.0017
383	WAB0002068	O. glaberrima	Irrigated lowland	No	Yes	Yes	O. glaberrima group	No	0.00036173
384	WAB0007949	O. glaberrima	Rainfed lowland	No	Yes	Yes	O. glaberrima group	No	0.00134
385	WAB0029325	O. glaberrima	Shallow forest swamp	No	Yes	Yes	O. glaberrima group	No	0.00109
386	WAB0013413	O. glaberrima	Irrigated lowland	No	Yes	Yes	O. glaberrima group	No	0.00152
387	WAB0020989	O. glaberrima	Upland	No	Yes	Yes	O. glaberrima group	No	0.00373
388	WAB0030818	O. sativa spp. indica	Rainfed lowland	No	Yes	Yes	Lowland O. sativa group	No	0.02004
389	WAB0001812	O. glaberrima	Rainfed lowland	No	Yes	Yes	O. glaberrima group	No	0.00105
390	WAB0029413	O. glaberrima	Upland	No	Yes	Yes	O. glaberrima group	No	0.00075963
391	WAB0001454	O. glaberrima	Rainfed lowland	No	Yes	Yes	O. glaberrima group	No	0.01201
392	WAB0032846	O. glaberrima	Irrigated lowland	No	Yes	Yes	O. glaberrima group	No	0.00075963
393	WAB0011905	O. glaberrima	Lowland	No	Yes	Yes	O. glaberrima group	No	0.00101
394	WAB0001346	O. glaberrima	Rainfed lowland	No	Yes	Yes	O. glaberrima group	No	0.00141
395	WAB0001803	O. glaberrima	Rainfed lowland	No	Yes	Yes	O. glaberrima group	No	0.00123
396	WAB0001315	O. glaberrima	Rainfed lowland	No	Yes	Yes	O. glaberrima group	No	0.00097667
397	WAB0008917	O. glaberrima	Irrigated lowland	No	Yes	Yes	O. glaberrima group	No	0.00579
398	WAB0021030	O. glaberrima	Irrigated lowland	No	Yes	Yes	O. glaberrima group	No	0.0013
399	WAB0013362	O. glaberrima	Irrigated lowland	No	Yes	Yes	O. glaberrima group	No	0.00199
400	WAB0009298	O. glaberrima	Irrigated lowland	No	Yes	Yes	O. glaberrima group	No	0.00127
401	WAB0001828	O. glaberrima	Irrigated lowland	No	Yes	Yes	O. glaberrima group	No	0.00423
402	WAB0001410	O. glaberrima	Irrigated lowland	No	Yes	Yes	O. glaberrima group	No	0.0009405
403	WAB0001577	O. glaberrima	Rainfed lowland	No	Yes	Yes	O. glaberrima group	No	0.00156
404	WAB0026229	O. glaberrima	Lowland	No	Yes	Yes	O. glaberrima group	No	0.00116
405	WAB0001769	O. glaberrima	Rainfed lowland	No	Yes	Yes	O. glaberrima group	No	0.00072346
406	WAB0001543	O. glaberrima	Rainfed lowland	No	Yes	Yes	O. glaberrima group	No	0.00112
407	WAB0030396	O. glaberrima	Rainfed lowland	No	Yes	Yes	O. glaberrima group	No	0.0013
408	WAB0036874	O. sativa spp. japonica	Upland	No	Yes	Yes	Upland O. sativa group	No	0.01744
409	WAB0032684	O. glaberrima	Irrigated lowland	No	Yes	Yes	O. glaberrima group	No	0.00116
410	WAB0029432	O. glaberrima	Upland	No	Yes	Yes	O. glaberrima group	No	0.0007958
411	WAB0008936	O. glaberrima	Irrigated lowland	No	Yes	Yes	O. glaberrima group	No	0.00137
412	WAB0001856	O. glaberrima	Rainfed lowland	No	Yes	Yes	O. glaberrima group	No	0.00203
413	WAB0007992	O. glaberrima	Rainfed lowland	No	Yes	Yes	O. glaberrima group	No	0.00127
414	WAB0008957	O. glaberrima	Rainfed lowland	No	Yes	Yes	O. glaberrima group	No	0.00090432
415	WAB0001799	O. glaberrima	Rainfed lowland	No	Yes	Yes	O. glaberrima group	No	0.00145
416	WAB0001824	O. glaberrima	Rainfed lowland	No	Yes	Yes	O. glaberrima group	No	0.00503
417	WAB0013264	O. glaberrima	Irrigated lowland	No	Yes	No	O. glaberrima clustered with lowland O. sativa	Yes	0.00676
418	WAB0001723	O. glaberrima	Rainfed lowland	No	Yes	Yes	O. glaberrima group	No	0.00105
419	WAB0034895	O. glaberrima	Irrigated lowland	No	Yes	Yes	O. glaberrima group	No	0.00105
420	WAB0007999	O. glaberrima	Rainfed lowland	No	Yes	Yes	O. glaberrima group	No	0.00141
421	WAB0001308	O. glaberrima	Rainfed lowland	No	Yes	Yes	O. glaberrima group	No	0.00112
422	WAB0033246	O. glaberrima	Lowland	No	Yes	Yes	O. glaberrima group	No	0.00915
423	WAB0032935	O. glaberrima	Rainfed lowland	No	Yes	Yes	O. glaberrima group	No	0.00119
424	WAB0001582	O. glaberrima	Rainfed lowland	No	Yes	Yes	O. glaberrima group	No	0.0017
425	WAB0032839	O. glaberrima	Rainfed lowland	No	Yes	Yes	O. glaberrima group	No	0.00156
426	WAB0020512	O. glaberrima	Rainfed lowland	No	Yes	Yes	O. glaberrima group	No	0.00097667
427	WAB0001720	O. glaberrima	Irrigated lowland	No	Yes	Yes	O. glaberrima group	No	0.00083198
428	WAB0020212	O. glaberrima	Rainfed lowland	No	Yes	Yes	O. glaberrima group	No	0.00857
429	WAB0022443	O. glaberrima	Rainfed lowland	No	Yes	No	O. glaberrima clustered with lowland O. sativa	Yes	0.00702
430	WAB0025387	O. glaberrima	Irrigated lowland	No	Yes	Yes	O. glaberrima group	No	0.00112
431	WAB0001675	O. glaberrima	Rainfed lowland	No	Yes	Yes	O. glaberrima group	No	0.01215
432	WAB0001450	O. glaberrima	Rainfed lowland	No	Yes	Yes	O. glaberrima group	No	0.00050642
433	WAB0008000	O. glaberrima	Irrigated lowland	No	Yes	Yes	O. glaberrima group	No	0.00086815
434	WAB0001310	O. glaberrima	Rainfed lowland	Yes	Yes	Yes	O. glaberrima group	No	0.00116
435	WAB0001754	O. glaberrima	Rainfed lowland	No	Yes	Yes	O. glaberrima group	No	0.01313
436	WAB0001663	O. glaberrima	Rainfed lowland	No	Yes	Yes	O. glaberrima group	No	0.00821
437	WAB0020168	O. glaberrima	Rainfed lowland	No	Yes	Yes	O. glaberrima group	No	0.00090432
438	WAB0001620	O. glaberrima	Rainfed lowland	No	Yes	Yes	O. glaberrima group	No	0.00072346
439	WAB0001545	O. glaberrima	Rainfed lowland	No	Yes	Yes	O. glaberrima group	No	0.00119
440	WAB0020196	O. glaberrima	Rainfed lowland	No	Yes	Yes	O. glaberrima group	No	0.00097667
441	WAB0001572	O. glaberrima	Rainfed lowland	No	Yes	Yes	O. glaberrima group	No	0.0009405
442	WAB0020534	O. glaberrima	Irrigated lowland	No	Yes	Yes	O. glaberrima group	No	0.00090432
443	WAB0029398	O. glaberrima	Irrigated lowland	No	Yes	Yes	O. glaberrima group	No	0.00127
444	WAB0001641	O. glaberrima	Irrigated lowland	No	Yes	Yes	O. glaberrima group	No	0.00123
445	WAB0031009	O. sativa spp. indica	Irrigated lowland	No	Yes	Yes	Lowland O. sativa group	No	0.06066
446	WAB0001432-B	O. glaberrima	Irrigated lowland	No	Yes	No	O. glaberrima clustered with lowland O. sativa	Yes	0.00575	Regenerated seed lot misclassified with another species
447	WAB0026778	O. glaberrima	Lowland	No	Yes	Yes	O. glaberrima group	No	0.00865
448	WAB0021893	O. glaberrima	Irrigated lowland	No	Yes	Yes	O. glaberrima group	No	0.0007958	Original seed lot classified as expected
449	WAB0001548	O. glaberrima	Rainfed lowland	No	Yes	Yes	O. glaberrima group	No	0.00127
450	WAB0001778	O. glaberrima	Rainfed lowland	No	Yes	Yes	O. glaberrima group	No	0.00109
451	WAB0032515	O. glaberrima	Irrigated lowland	No	Yes	Yes	O. glaberrima group	No	0.00651
452	WAB0007916	O. glaberrima	Rainfed lowland	No	Yes	Yes	O. glaberrima group	No	0.00109
453	WAB0032698	O. glaberrima	Irrigated lowland	No	Yes	Yes	O. glaberrima group	No	0.00083198
454	WAB0020523	O. glaberrima	Upland	No	Yes	Yes	O. glaberrima group	No	0.00582
455	WAB0001516	O. glaberrima	Rainfed lowland	No	Yes	Yes	O. glaberrima group	No	0.00065111
456	WAB0001817	O. glaberrima	Rainfed lowland	No	Yes	Yes	O. glaberrima group	No	0.00083198
457	WAB0032645	O. glaberrima	Rainfed lowland	No	Yes	Yes	O. glaberrima group	No	0.00101
458	WAB0001827	O. glaberrima	Rainfed lowland	No	Yes	Yes	O. glaberrima group	No	0.00090432
459	WAB0008955	O. sativa spp. indica	Irrigated lowland	No	Yes	Yes	Lowland O. sativa group	No	0.01838
460	WAB0001654	O. glaberrima	Rainfed lowland	No	Yes	Yes	O. glaberrima group	No	0.0034
461	WAB0013867	O. glaberrima	Irrigated lowland	No	Yes	Yes	O. glaberrima group	No	0.00068729
462	WAB0001470	O. glaberrima	Rainfed lowland	No	Yes	Yes	O. glaberrima group	No	0.00253
463	WAB0029927	O. glaberrima	Irrigated lowland	No	Yes	Yes	O. glaberrima group	No	0.00075963
464	WAB0029133	O. glaberrima	Upland	No	Yes	Yes	O. glaberrima group	No	0.00246
465	WAB0020106	O. glaberrima	Shallow forest swamp	No	Yes	Yes	O. glaberrima group	No	0.0013
466	WAB0001758	O. glaberrima	Rainfed lowland	No	Yes	Yes	O. glaberrima group	No	0.00127
467	WAB0009277	O. glaberrima	Irrigated lowland	No	Yes	Yes	O. glaberrima group	No	0.00083198
468	WAB0020520	O. glaberrima	Upland	No	Yes	Yes	O. glaberrima group	No	0.00275
469	WAB0022404	O. glaberrima	Lowland	No	Yes	Yes	O. glaberrima group	No	0.00105
470	WAB0021857	O. glaberrima	Rainfed lowland	No	Yes	Yes	O. glaberrima group	No	0.00127
471	WAB0001495	O. glaberrima	Rainfed lowland	No	Yes	Yes	O. glaberrima group	No	0.00611
472	WAB0001624	O. glaberrima	Rainfed lowland	No	Yes	Yes	O. glaberrima group	No	0.00239
473	WAB0001632	O. glaberrima	Rainfed lowland	No	Yes	Yes	O. glaberrima group	No	0.00282
474	WAB0020481-B	O. glaberrima	Rainfed lowland	No	Yes	No	O. glaberrima clustered with lowland O. sativa	Yes	0.00825	Regenerated seed lot misclassified with another species
475	WAB0008606	O. glaberrima	Lowland	No	Yes	Yes	O. glaberrima group	No	0.00159
476	WAB0020509	O. glaberrima	Rainfed lowland	No	Yes	Yes	O. glaberrima group	No	0.00090432
477	WAB0031150	O. glaberrima	Irrigated lowland	No	Yes	Yes	O. glaberrima group	No	0.0013
478	WAB0013346	O. glaberrima	Irrigated lowland	No	Yes	Yes	O. glaberrima group	No	0.00112
479	WAB0013359	O. glaberrima	Irrigated lowland	No	Yes	Yes	O. glaberrima group	No	0.00148
480	WAB0013170	O. glaberrima	Rainfed lowland	No	Yes	Yes	O. glaberrima group	No	0.00174
481	WAB0001956	O. glaberrima	Rainfed lowland	No	Yes	Yes	O. glaberrima group	No	0.00315
482	WAB0015054	O. glaberrima	Irrigated lowland	No	Yes	Yes	O. glaberrima group	No	0.0013
483	WAB0032853	O. glaberrima	Irrigated lowland	No	Yes	Yes	O. glaberrima group	No	0.00184
484	WAB0015053	O. glaberrima	Irrigated lowland	No	Yes	Yes	O. glaberrima group	No	0.0009405
485	WAB0007967	O. glaberrima	Rainfed lowland	No	Yes	Yes	O. glaberrima group	No	0.00090432
486	WAB0001485	O. glaberrima	Rainfed lowland	No	Yes	Yes	O. glaberrima group	No	0.00075963
487	WAB0001660	O. glaberrima	Rainfed lowland	Yes	Yes	Yes	O. glaberrima group	No	0.00152
488	WAB0002063	O. glaberrima	Irrigated lowland	No	Yes	Yes	O. glaberrima group	No	0.00083198
489	WAB0029157	O. glaberrima	Rainfed lowland	No	Yes	Yes	O. glaberrima group	No	0.00119
490	WAB0001843	O. glaberrima	Rainfed lowland	No	Yes	Yes	O. glaberrima group	No	0.00148
491	WAB0013343	O. glaberrima	Irrigated lowland	No	Yes	Yes	O. glaberrima group	No	0.00203
492	WAB0029431	O. glaberrima	Rainfed lowland	No	Yes	Yes	O. glaberrima group	No	0.00116
493	WAB0029376	O. glaberrima	Irrigated lowland	No	Yes	Yes	O. glaberrima group	No	0.00134
494	WAB0021025	O. sativa spp. indica	Irrigated lowland	No	Yes	Yes	Lowland O. sativa group	No	0.00691
495	WAB0008788	O. glaberrima	Rainfed lowland	No	Yes	Yes	O. glaberrima group	No	0.00137
496	WAB0015000	O. glaberrima	Irrigated lowland	No	Yes	Yes	O. glaberrima group	No	0.00075963
497	WAB0008611	O. glaberrima	Lowland	No	Yes	Yes	O. glaberrima group	No	0.00127
498	WAB0013010	O. glaberrima	Irrigated lowland	No	Yes	Yes	O. glaberrima group	No	0.00116
499	WAB0029348-B	O. glaberrima	Rainfed lowland	No	Yes	No	O. glaberrima clustered with lowland O. sativa	Yes	0.00893	Regenerated seed lot misclassified with another species
500	WAB0020169	O. glaberrima	Lowland	No	Yes	Yes	O. glaberrima group	No	0.0009405
501	WAB0007942	O. glaberrima	Upland	No	Yes	Yes	O. glaberrima group	No	0.00134
502	WAB0020113	O. glaberrima	Lowland	No	Yes	Yes	O. glaberrima group	No	0.00112
503	WAB0020197	O. glaberrima	Lowland	No	Yes	Yes	O. glaberrima group	No	0.01078
504	WAB0008555	O. glaberrima	Shallow forest swamp	No	Yes	Yes	O. glaberrima group	No	0.00116
505	WAB0001596	O. glaberrima	Rainfed lowland	No	Yes	Yes	O. glaberrima group	No	0.00217
506	WAB0001473	O. glaberrima	Rainfed lowland	No	Yes	Yes	O. glaberrima group	No	0.00152
507	WAB0021309	O. glaberrima	Floating	No	Yes	Yes	O. glaberrima group	No	0.00521
508	WAB0020111	O. glaberrima	Shallow forest swamp	No	Yes	Yes	O. glaberrima group	No	0.00123
509	WAB0021009	O. glaberrima	Upland	No	Yes	Yes	O. glaberrima group	No	0.00086815
510	WAB0020180	O. glaberrima	Deep Forest swamp	No	Yes	Yes	O. glaberrima group	No	0.00097667
511	WAB0001692	O. glaberrima	Rainfed lowland	No	Yes	Yes	O. glaberrima group	No	0.01147
512	WAB0031004	O. glaberrima	Irrigated lowland	No	Yes	Yes	O. glaberrima group	No	0.00105
513	WAB0008613-B	O. glaberrima	Rainfed lowland	No	Yes	No	O. glaberrima clustered with lowland O. sativa	Yes	0.02134	Regenerated seed lot misclassified with another species
514	WAB0015001	O. glaberrima	Irrigated lowland	No	Yes	Yes	O. glaberrima group	No	0.00068729
515	WAB0032849	O. glaberrima	Irrigated lowland	No	Yes	Yes	O. glaberrima group	No	0.0007958
516	WAB0001447	O. glaberrima	Rainfed lowland	No	Yes	Yes	O. glaberrima group	No	0.00998
517	WAB0021306	O. glaberrima	Rainfed lowland	No	Yes	Yes	O. glaberrima group	No	0.00137
518	WAB0025846	O. glaberrima	Upland	No	Yes	Yes	O. glaberrima group	No	0.00152
519	WAB0020502	O. glaberrima	Shallow forest swamp	No	Yes	Yes	O. glaberrima group	No	0.00875
520	WAB0029323	O. glaberrima	Lowland	No	Yes	Yes	O. glaberrima group	No	0.00119
521	WAB0001686	O. glaberrima	Irrigated lowland	No	Yes	Yes	O. glaberrima group	No	0.00105
522	WAB0001637	O. glaberrima	Rainfed lowland	No	Yes	Yes	O. glaberrima group	No	0.00127
523	WAB0029092	O. glaberrima	Lowland	No	Yes	Yes	O. glaberrima group	No	0.00119
524	WAB0001886	O. glaberrima	Rainfed lowland	No	Yes	Yes	O. glaberrima group	No	0.00134
525	WAB0020132	O. glaberrima	Upland	No	Yes	Yes	O. glaberrima group	No	0.00109
526	WAB0029316	O. glaberrima	Hydromorphic	No	Yes	Yes	O. glaberrima group	No	0.01801
527	WAB0001544	O. glaberrima	Rainfed lowland	No	Yes	Yes	O. glaberrima group	No	0.00123
528	WAB0001494	O. glaberrima	Rainfed lowland	No	Yes	Yes	O. glaberrima group	No	0.01107
529	WAB0022405	O. glaberrima	Irrigated lowland	No	Yes	Yes	O. glaberrima group	No	0.00090432
530	WAB0030312	O. glaberrima	Irrigated lowland	No	Yes	Yes	O. glaberrima group	No	0.00072346
531	WAB0001849	O. glaberrima	Rainfed lowland	No	Yes	Yes	O. glaberrima group	No	0.00163
532	WAB0020194	O. glaberrima	Lowland	No	Yes	Yes	O. glaberrima group	No	0.00075963
533	WAB0008908	O. glaberrima	Irrigated lowland	No	Yes	Yes	O. glaberrima group	No	0.00166
534	WAB0001658	O. glaberrima	Irrigated lowland	No	Yes	Yes	O. glaberrima group	No	0.00123
535	WAB0024654	O. glaberrima	Shallow forest swamp	No	Yes	Yes	O. glaberrima group	No	0.00097667
536	WAB0007980	O. glaberrima	Rainfed lowland	No	Yes	Yes	O. glaberrima group	No	0.00123	Original seed lot classified as expected
537	WAB0001830	O. glaberrima	Irrigated lowland	No	Yes	Yes	O. glaberrima group	No	0.00101
538	WAB0025773	O. glaberrima	Lowland	No	Yes	Yes	O. glaberrima group	No	0.00086815
539	WAB0033308	O. glaberrima	Lowland	No	Yes	Yes	O. glaberrima group	No	0.01498
540	WAB0009195	O. glaberrima	Irrigated lowland	No	Yes	Yes	O. glaberrima group	No	0.00097667
541	WAB0029397	O. glaberrima	Irrigated lowland	No	Yes	Yes	O. glaberrima group	No	0.00221
542	WAB0001739	O. glaberrima	Rainfed lowland	No	Yes	Yes	O. glaberrima group	No	0.00101
543	WAB0029349	O. sativa spp. indica	Rainfed lowland	No	Yes	Yes	Lowland O. sativa group	No	0.006	Original seed lot classified as expected
544	WAB0001497	O. glaberrima	Rainfed lowland	No	Yes	Yes	O. glaberrima group	No	0.01132
545	WAB0009204	O. glaberrima	Irrigated lowland	No	Yes	Yes	O. glaberrima group	No	0.0007958
546	WAB0032741	O. glaberrima	Rainfed lowland	No	Yes	Yes	O. glaberrima group	No	0.0009405
547	WAB0020147	O. glaberrima	Rainfed lowland	No	Yes	Yes	O. glaberrima group	No	0.00116
548	WAB0001636	O. glaberrima	Rainfed lowland	No	Yes	Yes	O. glaberrima group	No	0.0009405
549	WAB0001747	O. glaberrima	Rainfed lowland	No	Yes	Yes	O. glaberrima group	No	0.00090432
550	WAB0029346	O. glaberrima	Upland	No	Yes	Yes	O. glaberrima group	No	0.00662
551	WAB0008604	O. glaberrima	Lowland	No	Yes	Yes	O. glaberrima group	No	0.0013
552	WAB0013183	O. glaberrima	Irrigated lowland	No	Yes	Yes	O. glaberrima group	No	0.00112
553	WAB0020474	O. glaberrima	Lowland	No	Yes	Yes	O. glaberrima group	No	0.01765
554	WAB0032750	O. glaberrima	Irrigated lowland	No	Yes	Yes	O. glaberrima group	No	0.00105
555	WAB0001533	O. glaberrima	Rainfed lowland	No	Yes	Yes	O. glaberrima group	No	0.00116
556	WAB0001540	O. glaberrima	Rainfed lowland	No	Yes	Yes	O. glaberrima group	No	0.00068729
557	WAB0006862	O. glaberrima	Rainfed lowland	No	Yes	Yes	O. glaberrima group	No	0.00474
558	WAB0022465	O. glaberrima	Upland	No	Yes	Yes	O. glaberrima group	No	0.00086815
559	WAB0029324	O. glaberrima	Lowland	No	Yes	Yes	O. glaberrima group	No	0.00246
560	WAB0020161	O. glaberrima	Lowland	No	Yes	Yes	O. glaberrima group	No	0.00221
561	WAB0001867	O. glaberrima	Rainfed lowland	No	Yes	Yes	O. glaberrima group	No	0.00083198
562	WAB0011907	O. glaberrima	Lowland	No	Yes	Yes	O. glaberrima group	No	0.0007958
563	WAB0020802	O. glaberrima	Lowland	No	Yes	Yes	O. glaberrima group	No	0.00188
564	WAB0001590	O. glaberrima	Rainfed lowland	No	Yes	Yes	O. glaberrima group	No	0.00097667
565	WAB0008679	O. glaberrima	Mangrove	No	Yes	Yes	O. glaberrima group	No	0.00318
566	WAB0001584	O. glaberrima	Rainfed lowland	No	Yes	Yes	O. glaberrima group	No	0.00101
567	WAB0019882-B	O. glaberrima	Rainfed lowland	No	Yes	No	O. glaberrima clustered with lowland O. sativa	Yes	0.00626	Regenerated seed lot misclassified with another species
568	WAB0001767	O. glaberrima	Rainfed lowland	No	Yes	Yes	O. glaberrima group	No	0.00199
569	WAB0001529	O. glaberrima	Rainfed lowland	No	Yes	Yes	O. glaberrima group	No	0.0009405
570	WAB0001902	O. glaberrima	Rainfed lowland	No	Yes	Yes	O. glaberrima group	No	0.0013
571	WAB0020508	O. glaberrima	Lowland	No	Yes	Yes	O. glaberrima group	No	0.00846
572	WAB0035242	O. glaberrima	Rainfed lowland	No	Yes	Yes	O. glaberrima group	No	0.00221
573	WAB0021020	O. glaberrima	Irrigated lowland	No	Yes	Yes	O. glaberrima group	No	0.00112
574	WAB0007950	O. glaberrima	Rainfed lowland	No	Yes	Yes	O. glaberrima group	No	0.00796
575	WAB0001681	O. glaberrima	Rainfed lowland	No	Yes	Yes	O. glaberrima group	No	0.00271
576	WAB0001810	O. glaberrima	Irrigated lowland	No	Yes	Yes	O. glaberrima group	No	0.00075963
577	WAB0001846	O. glaberrima	Rainfed lowland	No	Yes	Yes	O. glaberrima group	No	0.00101
578	WAB0020128	O. glaberrima	Lowland	No	Yes	Yes	O. glaberrima group	No	0.00228
579	WAB0021878	O. glaberrima	Rainfed lowland	No	Yes	Yes	O. glaberrima group	No	0.00050642
580	WAB0009200	O. glaberrima	Irrigated lowland	No	Yes	Yes	O. glaberrima group	No	0.00141
581	WAB0029098	O. glaberrima	Irrigated lowland	No	Yes	Yes	O. glaberrima group	No	0.00235
582	WAB0029655	O. glaberrima	Irrigated lowland	No	Yes	Yes	O. glaberrima group	No	0.00203
583	WAB0001760	O. glaberrima	Rainfed lowland	No	Yes	Yes	O. glaberrima group	No	0.00901
584	WAB0029126	O. glaberrima	Rainfed lowland	No	Yes	Yes	O. glaberrima group	No	0.0009405	Original seed lot classified as expected
585	WAB0001831	O. glaberrima	Rainfed lowland	No	Yes	Yes	O. glaberrima group	No	0.00075963
586	WAB0001819	O. glaberrima	Rainfed lowland	No	Yes	Yes	O. glaberrima group	No	0.0085
587	WAB0021293	O. glaberrima	Lowland	No	Yes	Yes	O. glaberrima group	No	0.00101
588	WAB0006866	O. glaberrima	Rainfed lowland	No	Yes	Yes	O. glaberrima group	No	0.00065111
589	WAB0032982	O. glaberrima	Irrigated lowland	No	Yes	Yes	O. glaberrima group	No	0.00112
590	WAB0009382	O. glaberrima	Irrigated lowland	No	Yes	Yes	O. glaberrima group	No	0.00195
591	WAB0025632	O. glaberrima	Irrigated lowland	No	Yes	Yes	O. glaberrima group	No	0.00097667
592	WAB0021881	O. glaberrima	Rainfed lowland	No	Yes	Yes	O. glaberrima group	No	0.00083198
593	WAB0001571	O. glaberrima	Rainfed lowland	No	Yes	Yes	O. glaberrima group	No	0.00101
594	WAB0001927	O. glaberrima	Rainfed lowland	No	Yes	Yes	O. glaberrima group	No	0.00086815
595	WAB0001626	O. glaberrima	Rainfed lowland	No	Yes	Yes	O. glaberrima group	No	0.00279
596	WAB0021307	O. glaberrima	Lowland	No	Yes	Yes	O. glaberrima group	No	0.00090432
597	WAB0001736	O. glaberrima	Rainfed lowland	No	Yes	Yes	O. glaberrima group	No	0.00068729
598	WAB0021431	O. glaberrima	Irrigated lowland	No	Yes	Yes	O. glaberrima group	No	0.00156
599	WAB0020465	O. glaberrima	Lowland	No	Yes	Yes	O. glaberrima group	No	0.00075963
600	WAB0001866	O. glaberrima	Rainfed lowland	No	Yes	Yes	O. glaberrima group	No	0.00239
601	WAB0001601	O. glaberrima	Rainfed lowland	No	Yes	Yes	O. glaberrima group	No	0.00109
602	WAB0032303	O. glaberrima	Rainfed lowland	No	Yes	Yes	O. glaberrima group	No	0.00083198
603	WAB0001463	O. glaberrima	Rainfed lowland	No	Yes	Yes	O. glaberrima group	No	0.00137
604	WAB0032381	O. glaberrima	Rainfed lowland	No	Yes	Yes	O. glaberrima group	No	0.00119
605	WAB0033739	O. glaberrima	Upland	No	Yes	Yes	O. glaberrima group	No	0.00061494
606	WAB0001753	O. glaberrima	Rainfed lowland	No	Yes	Yes	O. glaberrima group	No	0.00054259
607	WAB0024974	O. glaberrima	Irrigated lowland	No	Yes	Yes	O. glaberrima group	No	0.00145
608	WAB0029401	O. glaberrima	Lowland	No	Yes	Yes	O. glaberrima group	No	0.00148
609	WAB0020178	O. glaberrima	Irrigated lowland	No	Yes	Yes	O. glaberrima group	No	0.00086815
610	WAB0007936	O. glaberrima	Rainfed lowland	No	Yes	Yes	O. glaberrima group	No	0.00068729
611	WAB0025504	O. glaberrima	Irrigated lowland	No	Yes	Yes	O. glaberrima group	No	0.0009405
612	WAB0032786	O. glaberrima	Unknown	No	Yes	Yes	O. glaberrima group	No	0.0009405
613	WAB0008272	O. glaberrima	Upland	No	Yes	Yes	O. glaberrima group	No	0.00127
614	WAB0024088	O. glaberrima	Floating	No	Yes	Yes	O. glaberrima group	No	0.00043407
615	WAB0010459	O. glaberrima	Irrigated lowland	No	Yes	Yes	O. glaberrima group	No	0.00127
616	WAB0026245	O. sativa spp. indica	Rainfed lowland	No	Yes	Yes	Lowland O. sativa group	No	0.00452
617	WAB0002034	O. glaberrima	Irrigated lowland	No	Yes	Yes	O. glaberrima group	No	0.00068729
618	WAB0014990	O. glaberrima	Irrigated lowland	No	Yes	Yes	O. glaberrima group	No	0.0007958
619	WAB0001573	O. glaberrima	Rainfed lowland	No	Yes	Yes	O. glaberrima group	No	0.00105
620	WAB0001479	O. glaberrima	Rainfed lowland	No	Yes	Yes	O. glaberrima group	No	0.00156
621	WAB0002070	O. glaberrima	Irrigated lowland	No	Yes	Yes	O. glaberrima group	No	0.01226
622	WAB0014988	O. glaberrima	Irrigated lowland	No	Yes	Yes	O. glaberrima group	No	0.00119
623	WAB0001837	O. glaberrima	Rainfed lowland	No	Yes	Yes	O. glaberrima group	No	0.00112
624	WAB0001822	O. glaberrima	Rainfed lowland	No	Yes	Yes	O. glaberrima group	No	0.00242
625	WAB0024087	O. glaberrima	Floating	No	Yes	Yes	O. glaberrima group	No	0.00047025
626	WAB0007938	O. glaberrima	Lowland	No	Yes	Yes	O. glaberrima group	No	0.00068729
627	WAB0001551	O. glaberrima	Rainfed lowland	No	Yes	Yes	O. glaberrima group	No	0.00068729
628	WAB0010659	O. glaberrima	Irrigated lowland	No	Yes	Yes	O. glaberrima group	No	0.00137
629	WAB0001591	O. glaberrima	Rainfed lowland	No	Yes	Yes	O. glaberrima group	No	0.0009405
630	WAB0024105	O. glaberrima	Floating	No	Yes	Yes	O. glaberrima group	No	0.00065111
631	WAB0032641	O. glaberrima	Irrigated lowland	No	Yes	Yes	O. glaberrima group	No	0.00123
632	WAB0001452	O. glaberrima	Rainfed lowland	No	Yes	Yes	O. glaberrima group	No	0.00127
633	WAB0001312	O. glaberrima	Rainfed lowland	No	Yes	Yes	O. glaberrima group	No	0.00072346
634	WAB0001962	O. glaberrima	Rainfed lowland	No	Yes	Yes	O. glaberrima group	No	0.00083198
635	WAB0011753	O. glaberrima	Irrigated lowland	No	Yes	Yes	O. glaberrima group	No	0.0007958
636	WAB0007979	O. glaberrima	Rainfed lowland	No	Yes	Yes	O. glaberrima group	No	0.00054259
637	WAB0002142	O. glaberrima	Irrigated lowland	No	Yes	Yes	O. glaberrima group	No	0.00101
638	WAB0002153	O. glaberrima	Irrigated lowland	No	Yes	Yes	O. glaberrima group	No	0.00083198
639	WAB0032405	O. glaberrima	Irrigated lowland	No	Yes	Yes	O. glaberrima group	No	0.00181
640	WAB0032743	O. glaberrima	Upland	No	Yes	Yes	O. glaberrima group	No	0.00119
641	WAB0013759	O. glaberrima	Irrigated lowland	No	Yes	Yes	O. glaberrima group	No	0.00152
642	WAB0007935	O. glaberrima	Rainfed lowland	No	Yes	Yes	O. glaberrima group	No	0.0009405
643	WAB0032361	O. glaberrima	Rainfed lowland	No	Yes	Yes	O. glaberrima group	No	0.00228
644	WAB0001721	O. glaberrima	Rainfed lowland	No	Yes	Yes	O. glaberrima group	No	0.0007958
645	WAB0032591	O. glaberrima	Irrigated lowland	No	Yes	Yes	O. glaberrima group	No	0.00086815
646	WAB0001600	O. glaberrima	Rainfed lowland	No	Yes	Yes	O. glaberrima group	No	0.00116
647	WAB0002030	O. glaberrima	Irrigated lowland	No	Yes	Yes	O. glaberrima group	No	0.00086815
648	WAB0001597	O. glaberrima	Rainfed lowland	No	Yes	Yes	O. glaberrima group	No	0.00054259
649	WAB0024075	O. glaberrima	Floating	No	Yes	Yes	O. glaberrima group	No	0.00116
650	WAB0032738	O. glaberrima	Irrigated lowland	No	Yes	Yes	O. glaberrima group	No	0.00119
651	WAB0026781	O. glaberrima	Irrigated lowland	No	Yes	Yes	O. glaberrima group	No	0.00097667
652	WAB0021799	O. glaberrima	Upland	No	Yes	Yes	O. glaberrima group	No	0.0021
653	WAB0021866	O. glaberrima	Lowland	No	Yes	Yes	O. glaberrima group	No	0.00086815
654	WAB0032576	O. glaberrima	Irrigated lowland	No	Yes	Yes	O. glaberrima group	No	0.00068729
655	WAB0013337	O. glaberrima	Irrigated lowland	No	Yes	Yes	O. glaberrima group	No	0.0161
656	WAB0009479	O. glaberrima	Irrigated lowland	No	Yes	Yes	O. glaberrima group	No	0.00086815
657	WAB0010298	O. sativa spp. indica	Irrigated lowland	No	Yes	Yes	Lowland O. sativa group	No	0.00449
658	WAB0010127	O. sativa spp. indica	Irrigated lowland	No	Yes	Yes	Lowland O. sativa group	No	0.00568
659	WAB0001779	O. glaberrima	Rainfed lowland	No	Yes	Yes	O. glaberrima group	No	0.00097667
660	WAB0032430	O. glaberrima	Rainfed lowland	No	Yes	Yes	O. glaberrima group	No	0.00061494
661	WAB0013358	O. glaberrima	Irrigated lowland	No	Yes	Yes	O. glaberrima group	No	0.00097667
662	WAB0029238	O. glaberrima	Irrigated lowland	No	Yes	Yes	O. glaberrima group	No	0.00057877
663	WAB0029291	O. glaberrima	Irrigated lowland	No	Yes	Yes	O. glaberrima group	No	0.00105
664	WAB0021530	O. glaberrima	Irrigated lowland	No	Yes	Yes	O. glaberrima group	No	0.00050642
665	WAB0021686	O. glaberrima	Upland	No	Yes	Yes	O. glaberrima group	No	0.00083198
666	WAB0020964	O. glaberrima	Lowland	No	Yes	Yes	O. glaberrima group	No	0.00090432
667	WAB0009280	O. glaberrima	Irrigated lowland	No	Yes	Yes	O. glaberrima group	No	0.00101
668	WAB0010662	O. glaberrima	Irrigated lowland	No	Yes	Yes	O. glaberrima group	No	0.0007958
669	WAB0008916	O. glaberrima	Irrigated lowland	No	Yes	Yes	O. glaberrima group	No	0.00054259
670	WAB0032892	O. glaberrima	Irrigated lowland	No	Yes	Yes	O. glaberrima group	No	0.00072346
671	WAB0001791	O. glaberrima	Rainfed lowland	No	Yes	Yes	O. glaberrima group	No	0.00090432
672	WAB0020501	O. glaberrima	Lowland	No	Yes	Yes	O. glaberrima group	No	0.00072346
673	WAB0001934	O. glaberrima	Rainfed lowland	No	Yes	Yes	O. glaberrima group	No	0.00068729
674	WAB0001914	O. glaberrima	Rainfed lowland	No	Yes	Yes	O. glaberrima group	No	0.00047025
675	WAB0001697	O. glaberrima	Rainfed lowland	No	Yes	Yes	O. glaberrima group	No	0.00097667
676	WAB0019867	O. glaberrima	Rainfed lowland	No	Yes	Yes	O. glaberrima group	No	0.00152
677	WAB0001603	O. glaberrima	Rainfed lowland	No	Yes	Yes	O. glaberrima group	No	0.00068729
678	WAB0002133	O. glaberrima	Irrigated lowland	No	Yes	Yes	O. glaberrima group	No	0.00054259
679	WAB0001698	O. glaberrima	Rainfed lowland	No	Yes	Yes	O. glaberrima group	No	0.00054259
680	WAB0024046	O. glaberrima	Floating	No	Yes	Yes	O. glaberrima group	No	0.00239
681	WAB0020847	O. glaberrima	Lowland	No	Yes	Yes	O. glaberrima group	No	0.0009405
682	WAB0001719	O. glaberrima	Rainfed lowland	No	Yes	Yes	O. glaberrima group	No	0.00057877
683	WAB0032706	O. glaberrima	Irrigated lowland	No	Yes	Yes	O. glaberrima group	No	0.00065111
684	WAB0008899	O. sativa spp. indica	Hydromorphic	No	Yes	Yes	Lowland O. sativa group	No	0.00477
685	WAB0009304	O. glaberrima	Irrigated lowland	No	Yes	Yes	O. glaberrima group	No	0.00075963
686	WAB0026773	O. glaberrima	Irrigated lowland	No	Yes	Yes	O. glaberrima group	No	0.00105
687	WAB0014175	O. glaberrima	Irrigated lowland	No	Yes	Yes	O. glaberrima group	No	0.00105
688	WAB0021657	O. glaberrima	Upland	No	Yes	Yes	O. glaberrima group	No	0.0013
689	WAB0009101	O. glaberrima	Upland	No	Yes	No	O. glaberrima clustered with upland O. sativa	Yes	0.00604
690	WAB0021710	O. glaberrima	Lowland	No	Yes	Yes	O. glaberrima group	No	0.01154
691	WAB0009283	O. glaberrima	Rainfed lowland	No	Yes	Yes	O. glaberrima group	No	0.00235
692	WAB0008980	O. glaberrima	Irrigated lowland	No	Yes	Yes	O. glaberrima group	No	0.00311
693	WAB0007928	O. glaberrima	Upland	No	Yes	Yes	O. glaberrima group	No	0.00112
694	WAB0013334	O. glaberrima	Irrigated lowland	No	Yes	Yes	O. glaberrima group	No	0.0034
695	WAB0015067	O. glaberrima	Irrigated lowland	No	Yes	Yes	O. glaberrima group	No	0.00156
696	WAB0032314	O. glaberrima	Irrigated lowland	No	Yes	Yes	O. glaberrima group	No	0.0017
697	WAB0001408	O. glaberrima	Irrigated lowland	No	Yes	Yes	O. glaberrima group	No	0.00097667
698	WAB0013763	O. glaberrima	Irrigated lowland	No	Yes	Yes	O. glaberrima group	No	0.0013
699	WAB0001898	O. glaberrima	Rainfed lowland	No	Yes	Yes	O. glaberrima group	No	0.00119
700	WAB0001563	O. glaberrima	Rainfed lowland	No	Yes	Yes	O. glaberrima group	No	0.00072346
701	WAB0002100	O. glaberrima	Irrigated lowland	No	Yes	Yes	O. glaberrima group	No	0.00101
702	WAB0025276	O. glaberrima	Irrigated lowland	No	Yes	Yes	O. glaberrima group	No	0.00199
703	WAB0032911	O. glaberrima	Irrigated lowland	No	Yes	Yes	O. glaberrima group	No	0.00137
704	WAB0009142	O. sativa spp. indica	Lowland	No	Yes	Yes	Lowland O. sativa group	No	0.00539
705	WAB0029217	O. glaberrima	Irrigated lowland	No	Yes	Yes	O. glaberrima group	No	0.00156
706	WAB0001713	O. glaberrima	Rainfed lowland	No	Yes	Yes	O. glaberrima group	No	0.02188
707	WAB0020517	O. glaberrima	Rainfed lowland	No	Yes	Yes	O. glaberrima group	No	0.00097667
708	WAB0007993	O. glaberrima	Rainfed lowland	No	Yes	Yes	O. glaberrima group	No	0.00145
709	WAB0013410	O. glaberrima	Irrigated lowland	No	Yes	Yes	O. glaberrima group	No	0.00101
710	WAB0007925	O. glaberrima	Irrigated lowland	No	Yes	Yes	O. glaberrima group	No	0.00090432
711	WAB0001446	O. glaberrima	Rainfed lowland	No	Yes	Yes	O. glaberrima group	No	0.00163
712	WAB0020602	O. glaberrima	Irrigated lowland	No	Yes	Yes	O. glaberrima group	No	0.00097667
713	WAB0029305	O. glaberrima	Irrigated lowland	No	Yes	Yes	O. glaberrima group	No	0.00184
714	WAB0036866	O. glaberrima	Rainfed lowland	No	Yes	Yes	O. glaberrima group	No	0.00159
715	WABTMP7	O. glaberrima	Rainfed lowland	No	Yes	Yes	O. glaberrima group	No	0.00097667
716	WAB0001850	O. glaberrima	Rainfed lowland	No	Yes	Yes	O. glaberrima group	No	0.00057877
717	WAB0008617	O. sativa	Rainfed lowland	No	Yes	No	O. sativa clustered with O. glaberrima	Yes	0.00119
718	WAB0020505	O. glaberrima	Mangrove	No	Yes	Yes	O. glaberrima group	No	0.00148
719	WAB0001552	O. glaberrima	Rainfed lowland	No	Yes	Yes	O. glaberrima group	No	0.00232
720	WAB0020817	O. glaberrima	Lowland	No	Yes	Yes	O. glaberrima group	No	0.00145
721	WAB0032562	O. glaberrima	Irrigated lowland	No	Yes	Yes	O. glaberrima group	No	0.00105
722	WAB0020779	O. glaberrima	Irrigated lowland	No	Yes	Yes	O. glaberrima group	No	0.00086815
723	WAB0029419	O. glaberrima	Lowland	No	Yes	Yes	O. glaberrima group	No	0.00083198
724	WAB0002122	O. glaberrima	Irrigated lowland	No	Yes	Yes	O. glaberrima group	No	0.00083198
725	WAB0027181	O. sativa spp. indica	Rainfed lowland	No	Yes	Yes	Lowland O. sativa group	No	0.00506
726	WAB0002184	O. glaberrima	Irrigated lowland	No	Yes	Yes	O. glaberrima group	No	0.00127
727	WAB0010251	O. sativa spp. japonica	Upland	No	Yes	Yes	Upland O. sativa group	No	0.00452
728	WAB0002093	O. glaberrima	Irrigated lowland	No	Yes	Yes	O. glaberrima group	No	0.00148
729	WAB0013507	O. glaberrima	Irrigated lowland	No	Yes	Yes	O. glaberrima group	No	0.00116
730	WAB0026785	O. glaberrima	Irrigated lowland	No	Yes	Yes	O. glaberrima group	No	0.00068729
731	WAB0002061	O. glaberrima	Irrigated lowland	No	Yes	Yes	O. glaberrima group	No	0.00090432
732	WAB0002106	O. glaberrima	Irrigated lowland	No	Yes	Yes	O. glaberrima group	No	0.00109
733	WAB0013340	O. glaberrima	Irrigated lowland	No	Yes	Yes	O. glaberrima group	No	0.0017
734	WAB0032922	O. glaberrima	Irrigated lowland	No	Yes	Yes	O. glaberrima group	No	0.00116
735	WAB0009714	O. glaberrima	Irrigated lowland	No	Yes	Yes	O. glaberrima group	No	0.00097667
736	WAB0008668	O. glaberrima	Irrigated lowland	No	Yes	Yes	O. glaberrima group	No	0.00116
737	WAB0020963	O. glaberrima	Lowland	No	Yes	Yes	O. glaberrima group	No	0.00159
738	WAB0029420	O. glaberrima	Irrigated lowland	No	Yes	Yes	O. glaberrima group	No	0.00097667
739	WAB0032810	O. glaberrima	Irrigated lowland	No	Yes	Yes	O. glaberrima group	No	0.00109
740	WAB0001496	O. glaberrima	Rainfed lowland	No	Yes	Yes	O. glaberrima group	No	0.00181
741	WAB0010137	O. sativa spp. indica	Irrigated lowland	No	Yes	Yes	Lowland O. sativa group	No	0.00528
742	WAB0021678	O. glaberrima	Lowland	No	Yes	Yes	O. glaberrima group	No	0.00101
743	WAB0001407	O. glaberrima	Irrigated lowland	No	Yes	Yes	O. glaberrima group	No	0.00922
744	WAB0026804	O. sativa spp. indica	Irrigated lowland	No	Yes	Yes	Lowland O. sativa group	No	0.00492
745	WAB0011917	O. glaberrima	Lowland	No	Yes	Yes	O. glaberrima group	No	0.00119
746	WAB0002201	O. glaberrima	Irrigated lowland	No	Yes	Yes	O. glaberrima group	No	0.00137
747	WAB0021893-B	O. glaberrima	Irrigated lowland	Yes	Yes	No	O. glaberrima clustered with lowland O. sativa	Yes	0.00619	Regenerated seed lot misclassified with another species
748	WAB0013182	O. glaberrima	Irrigated lowland	No	Yes	Yes	O. glaberrima group	No	0.00097667
749	WAB0001683	O. glaberrima	Rainfed lowland	No	Yes	Yes	O. glaberrima group	No	0.00141
750	WAB0013348	O. glaberrima	Irrigated lowland	No	Yes	Yes	O. glaberrima group	No	0.00109
751	WAB0001589	O. glaberrima	Rainfed lowland	No	Yes	Yes	O. glaberrima group	No	0.00119
752	WAB0022403	O. glaberrima	Lowland	No	Yes	Yes	O. glaberrima group	No	0.00145
753	WAB0020973	O. glaberrima	Upland	No	Yes	Yes	O. glaberrima group	No	0.00228
754	WAB0038202	O. glaberrima	Upland	No	Yes	Yes	O. glaberrima group	No	0.00174
755	WAB0002102	O. glaberrima	Irrigated lowland	No	Yes	Yes	O. glaberrima group	No	0.00825
756	WABTMP12	O. glaberrima	Irrigated lowland	No	Yes	Yes	O. glaberrima group	No	0.0013
757	WAB0028894	O. longistaminata	Upland	No	Yes	No	O. longistaminata clustered with O. barthii	Yes	0.00181	Original seed lot misclassified with another species
758	WAB0008937	O. glaberrima	Irrigated lowland	No	Yes	Yes	O. glaberrima group	No	0.00152
759	WAB0002104	O. glaberrima	Irrigated lowland	No	Yes	Yes	O. glaberrima group	No	0.00188
760	WAB0028959	O. glaberrima	Upland	No	Yes	Yes	O. glaberrima group	No	0.00137
761	WAB0001916	O. glaberrima	Rainfed lowland	No	Yes	Yes	O. glaberrima group	No	0.00268
762	WAB0001684	O. glaberrima	Rainfed lowland	No	Yes	Yes	O. glaberrima group	No	0.00137
763	WABTMP454	O. longistaminata	Unknown	No	Yes	Yes	O. longistaminata group	No	0.01259
764	WAB0009247	O. glaberrima	Upland	No	Yes	Yes	O. glaberrima group	No	0.00184
765	WAB0021495	O. glaberrima	Irrigated lowland	No	Yes	Yes	O. glaberrima group	No	0.00271
766	WAB0028971	O. barthii	Upland	No	Yes	Yes	O. barthii group	No	0.00304
767	WAB0009465	O. glaberrima	Irrigated lowland	No	Yes	Yes	O. glaberrima group	No	0.00239
768	WABTMP400	O. glaberrima	Unknown	No	Yes	Yes	O. glaberrima group	No	0.00145
769	WAB0001417	O. glaberrima	Irrigated lowland	No	Yes	Yes	O. glaberrima group	No	0.00112
770	WAB0013342	O. glaberrima	Irrigated lowland	No	Yes	Yes	O. glaberrima group	No	0.0013
771	WAB0014444	O. glaberrima	Upland	No	Yes	No	O. glaberrima clustered with lowland O. sativa	Yes	0.02308
772	WAB0028942	O. barthii	Upland	No	Yes	Yes	O. barthii group	No	0.00279
773	WAB0002079	O. glaberrima	Irrigated lowland	No	Yes	Yes	O. glaberrima group	No	0.00181
774	WABTMP457	O. longistaminata	Unknown	No	Yes	Yes	O. longistaminata group	No	0.00557
775	WAB0001316	O. glaberrima	Rainfed lowland	No	Yes	Yes	O. glaberrima group	No	0.00264
776	WAB0001955	O. glaberrima	Rainfed lowland	No	Yes	Yes	O. glaberrima group	No	0.00166
777	WABTMP459	O. glaberrima	Unknown	No	Yes	Yes	O. glaberrima group	No	0.00221
778	WAB0038214	O. barthii	Upland	No	Yes	Yes	O. barthii group	No	0.00279
779	WAB0038209	O. barthii	Upland	No	Yes	Yes	O. barthii group	No	0.00268
780	WABTMP460	O. barthii	Unknown	No	Yes	Yes	O. barthii group	No	0.00268
781	WAB0013411	O. glaberrima	Irrigated lowland	No	Yes	Yes	O. glaberrima group	No	0.00086815
782	WAB0038206	O. barthii	Upland	No	Yes	Yes	O. barthii group	No	0.00213
783	WAB0002160	O. glaberrima	Irrigated lowland	No	Yes	Yes	O. glaberrima group	No	0.01487
784	WAB0013402	O. barthii	Irrigated lowland	No	Yes	No	O. barthii clustered with lowland O. sativa	Yes	0.00597
785	WAB0028887	O. glaberrima	Upland	No	Yes	Yes	O. glaberrima group	No	0.00116
786	WAB0010505	O. glaberrima	Irrigated lowland	No	Yes	Yes	O. glaberrima group	No	0.00101
787	WAB0024096	O. glaberrima	Floating	No	Yes	Yes	O. glaberrima group	No	0.00137
788	WAB0009107	O. sativa	Upland	No	Yes	No	O. sativa clustered with O. glaberrima	Yes	0.0021
789	WABTMP463	O. longistaminata	Unknown	No	Yes	Yes	O. longistaminata group	No	0.00778
790	WAB0038221	O. barthii	Upland	No	Yes	Yes	O. barthii group	No	0.00304
791	WABTMP464	O. longistaminata	Lowland	No	Yes	Yes	O. longistaminata group	No	0.01443
792	WAB0028958	O. barthii	Upland	No	Yes	Yes	O. barthii group	No	0.00242
793	WAB0007954	O. glaberrima	Rainfed lowland	No	Yes	Yes	O. glaberrima group	No	0.0009405
794	WAB0028995	O. glaberrima	Upland	No	Yes	Yes	O. glaberrima group	No	0.0013
795	WAB0038203	O. barthii	Upland	No	Yes	Yes	O. barthii group	No	0.00275
796	WAB0025884	O. sativa	Rainfed lowland	No	Yes	No	O. sativa clustered with O. glaberrima	Yes	0.00159
797	WABTMP468	O. longistaminata	Lowland	No	Yes	Yes	O. longistaminata group	No	0.00796
798	WAB0001526	O. glaberrima	Rainfed lowland	No	Yes	Yes	O. glaberrima group	No	0.0025
799	WAB0030167	O. glaberrima	Upland	No	Yes	No	O. glaberrima clustered with lowland O. sativa	Yes	0.00608
800	WAB0013505	O. glaberrima	Irrigated lowland	No	Yes	Yes	O. glaberrima group	No	0.0013
801	WAB0021040	O. glaberrima	Irrigated lowland	No	Yes	Yes	O. glaberrima group	No	0.0013
802	WAB0001598	O. glaberrima	Rainfed lowland	No	Yes	Yes	O. glaberrima group	No	0.00119
803	WABTMP469	O. longistaminata	Unknown	No	Yes	Yes	O. longistaminata group	No	0.00821
804	WAB0038230	O. glaberrima	Upland	No	Yes	Yes	O. glaberrima group	No	0.00137
805	WAB0028882	O. barthii	Upland	No	Yes	Yes	O. barthii group	No	0.00275
806	WAB0028886	O. glaberrima	Upland	No	Yes	Yes	O. glaberrima group	No	0.00116
807	WAB0028896	O. glaberrima	Upland	No	Yes	Yes	O. glaberrima group	No	0.00286
808	WAB0009734	O. glaberrima	Irrigated lowland	No	Yes	Yes	O. glaberrima group	No	0.01859	Original seed lot classified as expected
809	WAB0014745	O. sativa spp. indica	Irrigated lowland	No	Yes	Yes	Lowland O. sativa group	No	0.00582
810	WAB0028930	O. barthii	Upland	No	Yes	Yes	O. barthii group	No	0.00307
811	WAB0025598	O. sativa spp. indica	Irrigated lowland	No	Yes	Yes	Lowland O. sativa group	No	0.00608
812	WAB0028952	O. barthii	Upland	No	Yes	Yes	O. barthii group	No	0.00224
813	WAB0038220	O. barthii	Upland	No	Yes	Yes	O. barthii group	No	0.00282
814	WAB0028989	O. barthii	Upland	No	Yes	Yes	O. barthii group	No	0.00449
815	WAB0028972	O. glaberrima	Upland	No	Yes	Yes	O. glaberrima group	No	0.00127
816	WAB0038211	O. barthii	Upland	No	Yes	Yes	O. barthii group	No	0.0026
817	WAB0028921	O. barthii	Upland	No	Yes	Yes	O. barthii group	No	0.00311
818	WAB0028950	O. barthii	Upland	No	Yes	No	O. barthii clustered with O. longistaminata	Yes	0.00731
819	WAB0028924	O. barthii	Upland	No	Yes	Yes	O. barthii group	No	0.00564
820	WAB0038232	O. glaberrima	Upland	No	Yes	Yes	O. glaberrima group	No	0.00127
821	WABTMP472	O. longistaminata	Unknown	No	Yes	Yes	O. longistaminata group	No	0.00716
822	WABTMP473	O. barthii	Lowland	No	Yes	Yes	O. barthii group	No	0.00242
823	WAB0024904	O. glaberrima	Upland	No	Yes	Yes	O. glaberrima group	No	0.00156
824	WAB0028991	O. barthii	Upland	No	Yes	Yes	O. barthii group	No	0.00257
825	WABTMP475	O. longistaminata	Unknown	No	Yes	Yes	O. longistaminata group	No	0.01414
826	WAB0028997	O. glaberrima	Upland	No	Yes	Yes	O. glaberrima group	No	0.00163
827	WABTMP476	O. longistaminata	Irrigated lowland	No	Yes	No	O. longistaminata clustered with O. glaberrima	Yes	0.00203
828	WAB0028980	O. barthii	Upland	No	Yes	Yes	O. barthii group	No	0.00423
829	WAB0038213	O. barthii	Upland	No	Yes	Yes	O. barthii group	No	0.00275
830	WAB0028985	O. barthii	Upland	No	Yes	Yes	O. barthii group	No	0.00405
831	WABTMP479	O. longistaminata	Lowland	No	Yes	Yes	O. longistaminata group	No	0.00781
832	WABTMP480	O. barthii	Lowland	No	Yes	Yes	O. barthii group	No	0.00315
833	WABTMP481	O. longistaminata	Unknown	No	Yes	Yes	O. longistaminata group	No	0.00731
834	WABTMP483	O. barthii	Unknown	No	Yes	Yes	O. barthii group	No	0.00293
835	WABTMP484	O. longistaminata	Unknown	No	Yes	Yes	O. longistaminata group	No	0.00893
836	WABTMP486	O. longistaminata	Unknown	No	Yes	Yes	O. longistaminata group	No	0.00998
837	WAB0028935	O. barthii	Upland	No	Yes	Yes	O. barthii group	No	0.00268
838	WAB0030169	O. glaberrima	Upland	No	Yes	No	O. glaberrima clustered with lowland O. sativa	Yes	0.00593
839	WABTMP5	O. glaberrima	Lowland	No	Yes	Yes	O. glaberrima group	No	0.0009405
840	WABTMP488	O. longistaminata	Unknown	No	Yes	Yes	O. longistaminata group	No	0.01309
841	WAB0030121	O. barthii	Upland	No	Yes	Yes	O. barthii group	No	0.00242
842	WABTMP489	O. longistaminata	Lowland	No	Yes	Yes	O. longistaminata group	No	0.01208
843	WAB0030124	O. barthii	Upland	No	Yes	Yes	O. barthii group	No	0.00232
844	WAB0030130	O. barthii	Upland	No	Yes	Yes	O. barthii group	No	0.00242
845	WABTMP491	O. barthii	Lowland	No	Yes	Yes	O. barthii group	No	0.00246
846	WABTMP496	O. barthii	Lowland	No	Yes	Yes	O. barthii group	No	0.00297
847	WAB0028970	O. barthii	Upland	No	Yes	Yes	O. barthii group	No	0.00275
848	WAB0028979	O. barthii	Upland	No	Yes	Yes	O. barthii group	No	0.00329
849	WAB0038210	O. barthii	Upland	No	Yes	Yes	O. barthii group	No	0.00195
850	WABTMP497	O. longistaminata	Unknown	No	Yes	Yes	O. longistaminata group	No	0.00655
851	WABTMP498	O. barthii	Lowland	No	Yes	Yes	O. barthii group	No	0.00275
852	WAB0028889	O. barthii	Upland	No	Yes	No	O. barthii clustered with O. glaberrima	Yes	0.00232
853	WAB0028931	O. barthii	Upland	No	Yes	Yes	O. barthii group	No	0.0025
854	WABTMP501	O. longistaminata	Lowland	No	Yes	Yes	O. longistaminata group	No	0.00919
855	WAB0028998	O. barthii	Upland	No	Yes	Yes	O. barthii group	No	0.00351
856	WAB0029245	O. glaberrima	Irrigated lowland	No	Yes	Yes	O. glaberrima group	No	0.0007958
857	WAB0029159	O. glaberrima	Rainfed lowland	No	Yes	Yes	O. glaberrima group	No	0.00047025
858	WAB0032546	O. glaberrima	Lowland	No	Yes	Yes	O. glaberrima group	No	0.00061494
859	WAB0029343	O. glaberrima	Upland	No	Yes	Yes	O. glaberrima group	No	0.00322
860	WAB0029223	O. glaberrima	Irrigated lowland	No	Yes	Yes	O. glaberrima group	No	0.00159
861	WAB0029164	O. glaberrima	Rainfed lowland	No	Yes	Yes	O. glaberrima group	No	0.0009405
862	WAB0029118	O. glaberrima	Upland	No	Yes	Yes	O. glaberrima group	No	0.00137
863	WAB0029169	O. glaberrima	Rainfed lowland	No	Yes	Yes	O. glaberrima group	No	0.0007958
864	WAB0029365	O. glaberrima	Irrigated lowland	No	Yes	Yes	O. glaberrima group	No	0.00086815
865	WAB0032588	O. glaberrima	Irrigated lowland	No	Yes	Yes	O. glaberrima group	No	0.00105
866	WAB0023837	O. sativa spp. indica	Floating	No	Yes	Yes	Lowland O. sativa group	No	0.00557
867	WAB0021371	O. glaberrima	Irrigated lowland	No	Yes	Yes	O. glaberrima group	No	0.00293
868	WAB0004308	O. glaberrima	Irrigated lowland	No	Yes	Yes	O. glaberrima group	No	0.00097667
869	WAB0032415	O. glaberrima	Rainfed lowland	No	Yes	Yes	O. glaberrima group	No	0.00123
870	WAB0010644	O. glaberrima	Irrigated lowland	No	Yes	Yes	O. glaberrima group	No	0.00109
871	WAB0033458	O. glaberrima	Floating	No	Yes	Yes	O. glaberrima group	No	0.00213
872	WAB0029232	O. glaberrima	Irrigated lowland	No	Yes	Yes	O. glaberrima group	No	0.00137
873	WAB0029253	O. glaberrima	Irrigated lowland	No	Yes	Yes	O. glaberrima group	No	0.00333
874	WAB0029273	O. glaberrima	Upland	No	Yes	Yes	O. glaberrima group	No	0.0009405
875	WAB0032745	O. glaberrima	Irrigated lowland	No	Yes	Yes	O. glaberrima group	No	0.00123
876	WAB0029233	O. glaberrima	Irrigated lowland	No	Yes	Yes	O. glaberrima group	No	0.00137
877	WAB0024104	O. glaberrima	Floating	No	Yes	Yes	O. glaberrima group	No	0.00109
878	WAB0032797	O. glaberrima	Rainfed lowland	No	Yes	Yes	O. glaberrima group	No	0.00239
879	WAB0032621	O. glaberrima	Irrigated lowland	No	Yes	Yes	O. glaberrima group	No	0.00134
880	WAB0009439	O. sativa spp. indica	Irrigated lowland	No	Yes	Yes	Lowland O. sativa group	No	0.00525
881	WAB0032790	O. glaberrima	Irrigated lowland	No	Yes	Yes	O. glaberrima group	No	0.00224
882	WAB0012459	O. glaberrima	Lowland	No	Yes	Yes	O. glaberrima group	No	0.00101
883	WAB0032207	O. glaberrima	Irrigated lowland	No	Yes	Yes	O. glaberrima group	No	0.00097667
884	WAB0029185	O. glaberrima	Upland	No	Yes	Yes	O. glaberrima group	No	0.00097667
885	WAB0029137	O. glaberrima	Rainfed lowland	No	Yes	Yes	O. glaberrima group	No	0.00072346
886	WAB0036842	O. glaberrima	Upland	No	Yes	Yes	O. glaberrima group	No	0.00072346
887	WAB0032274	O. glaberrima	Unknown	No	Yes	Yes	O. glaberrima group	No	0.00083198
888	WAB0024107	O. glaberrima	Floating	No	Yes	Yes	O. glaberrima group	No	0.02022
889	WAB0029121	O. glaberrima	Irrigated lowland	No	Yes	Yes	O. glaberrima group	No	0.00282
890	WAB0032711	O. glaberrima	Rainfed lowland	No	Yes	Yes	O. glaberrima group	No	0.0007958
891	WAB0024069	O. glaberrima	Irrigated lowland	No	Yes	Yes	O. glaberrima group	No	0.00086815
892	WAB0007022	O. glaberrima	Irrigated lowland	No	Yes	Yes	O. glaberrima group	No	0.00242
893	WAB0029236	O. glaberrima	Irrigated lowland	No	Yes	Yes	O. glaberrima group	No	0.00086815
894	WAB0029139	O. glaberrima	Rainfed lowland	No	Yes	Yes	O. glaberrima group	No	0.00145
895	WAB0030258	O. glaberrima	Irrigated lowland	No	Yes	Yes	O. glaberrima group	No	0.0013
896	WAB0032927	O. glaberrima	Irrigated lowland	No	Yes	Yes	O. glaberrima group	No	0.00083198
897	WAB0002020	O. glaberrima	Irrigated lowland	No	Yes	Yes	O. glaberrima group	No	0.00097667
898	WAB0029075	O. glaberrima	Rainfed lowland	No	Yes	Yes	O. glaberrima group	No	0.00127
899	WAB0024116	O. glaberrima	Floating	No	Yes	No	O. glaberrima clustered with lowland O. sativa	Yes	0.0064
900	WAB0029271	O. glaberrima	Irrigated lowland	No	Yes	Yes	O. glaberrima group	No	0.00217
901	WAB0030311	O. glaberrima	Irrigated lowland	No	Yes	Yes	O. glaberrima group	No	0.00086815
902	WAB0021645	O. glaberrima	Lowland	No	Yes	Yes	O. glaberrima group	No	0.00112
903	WAB0006870	O. glaberrima	Irrigated lowland	No	Yes	Yes	O. glaberrima group	No	0.00195
904	WAB0029108	O. glaberrima	Lowland	No	Yes	Yes	O. glaberrima group	No	0.00166
905	WAB0032183	O. glaberrima	Upland	No	Yes	Yes	O. glaberrima group	No	0.00148
906	WAB0036919	O. glaberrima	Irrigated lowland	No	Yes	Yes	O. glaberrima group	No	0.00101
907	WAB0032925	O. glaberrima	Irrigated lowland	No	Yes	Yes	O. glaberrima group	No	0.00065111
908	WAB0029094	O. glaberrima	Lowland	No	Yes	Yes	O. glaberrima group	No	0.00105
909	WAB0029007	O. glaberrima	Lowland	No	Yes	Yes	O. glaberrima group	No	0.00141
910	WAB0024039	O. glaberrima	Floating	No	Yes	Yes	O. glaberrima group	No	0.00127
911	WAB0032223	O. glaberrima	Irrigated lowland	No	Yes	Yes	O. glaberrima group	No	0.00217
912	WAB0030308	O. glaberrima	Mangrove	No	Yes	Yes	O. glaberrima group	No	0.00105
913	WAB0029377	O. glaberrima	Irrigated lowland	No	Yes	Yes	O. glaberrima group	No	0.00109
914	WAB0033398	O. glaberrima	Upland	No	Yes	Yes	O. glaberrima group	No	0.00271
915	WAB0032622	O. glaberrima	Irrigated lowland	No	Yes	Yes	O. glaberrima group	No	0.0013
916	WAB0029263	O. glaberrima	Irrigated lowland	No	Yes	Yes	O. glaberrima group	No	0.00083198
917	WAB0029073	O. glaberrima	Rainfed lowland	No	Yes	Yes	O. glaberrima group	No	0.00075963
918	WAB0030279	O. glaberrima	Irrigated lowland	No	Yes	Yes	O. glaberrima group	No	0.0009405
919	WAB0024067	O. glaberrima	Floating	No	Yes	Yes	O. glaberrima group	No	0.00090432
920	WAB0030223	O. glaberrima	Irrigated lowland	No	Yes	Yes	O. glaberrima group	No	0.00224
921	WAB0029021	O. glaberrima	Lowland	No	Yes	Yes	O. glaberrima group	No	0.00123
922	WAB0013762	O. glaberrima	Irrigated lowland	No	Yes	Yes	O. glaberrima group	No	0.00141
923	WAB0030227	O. glaberrima	Irrigated lowland	No	Yes	Yes	O. glaberrima group	No	0.00156
924	WAB0029142	O. glaberrima	Rainfed lowland	No	Yes	Yes	O. glaberrima group	No	0.00072346
925	WAB0033549	O. glaberrima	Lowland	No	Yes	Yes	O. glaberrima group	No	0.00116
926	WAB0029249	O. glaberrima	Irrigated lowland	No	Yes	Yes	O. glaberrima group	No	0.00109
927	WAB0029020	O. glaberrima	Lowland	No	Yes	Yes	O. glaberrima group	No	0.01776
928	WAB0032239	O. glaberrima	Lowland	No	Yes	Yes	O. glaberrima group	No	0.00134
929	WAB0029370	O. glaberrima	Upland	No	Yes	Yes	O. glaberrima group	No	0.00101
930	WAB0029116	O. glaberrima	Upland	No	Yes	Yes	O. glaberrima group	No	0.00116
931	WAB0029345	O. glaberrima	Upland	No	Yes	Yes	O. glaberrima group	No	0.00271
932	WAB0032823	O. glaberrima	Rainfed lowland	No	Yes	Yes	O. glaberrima group	No	0.0007958
933	WAB0001908	O. glaberrima	Rainfed lowland	No	Yes	Yes	O. glaberrima group	No	0.00112
934	WAB0029356	O. glaberrima	Irrigated lowland	No	Yes	Yes	O. glaberrima group	No	0.00152
935	WAB0029141	O. glaberrima	Rainfed lowland	No	Yes	Yes	O. glaberrima group	No	0.00061494
936	WAB0029010	O. glaberrima	Upland	No	Yes	Yes	O. glaberrima group	No	0.00152
937	WAB0029078	O. glaberrima	Unknown	No	Yes	Yes	O. glaberrima group	No	0.00075963
938	WAB0029089	O. glaberrima	Lowland	No	Yes	Yes	O. glaberrima group	No	0.00047025
939	WAB0030266	O. glaberrima	Irrigated lowland	No	Yes	Yes	O. glaberrima group	No	0.00090432
940	WAB0029202	O. glaberrima	Irrigated lowland	No	Yes	Yes	O. glaberrima group	No	0.00127
941	WAB0029017	O. glaberrima	Lowland	No	Yes	Yes	O. glaberrima group	No	0.00086815
942	WAB0008651	O. glaberrima	Rainfed lowland	No	Yes	Yes	O. glaberrima group	No	0.00097667
943	WAB0029272	O. glaberrima	Irrigated lowland	No	Yes	Yes	O. glaberrima group	No	0.0009405
944	WAB0029028	O. glaberrima	Lowland	No	Yes	Yes	O. glaberrima group	No	0.00217
945	WAB0032222	O. sativa spp. indica	Rainfed lowland	No	Yes	Yes	Lowland O. sativa group	No	0.00561
946	WAB0029172	O. glaberrima	Rainfed lowland	No	Yes	Yes	O. glaberrima group	No	0.00474
947	WAB0033926	O. glaberrima	Upland	No	Yes	Yes	O. glaberrima group	No	0.00090432
948	WAB0004305	O. glaberrima	Irrigated lowland	No	Yes	Yes	O. glaberrima group	No	0.00951
949	WAB0030261	O. glaberrima	Irrigated lowland	No	Yes	No	O. glaberrima clustered with lowland O. sativa	Yes	0.00575
950	WAB0029019	O. glaberrima	Lowland	No	Yes	Yes	O. glaberrima group	No	0.00083198
951	WAB0024056	O. glaberrima	Floating	No	Yes	Yes	O. glaberrima group	No	0.00213
952	WAB0029270	O. glaberrima	Irrigated lowland	No	Yes	Yes	O. glaberrima group	No	0.00195
953	WAB0020568	O. glaberrima	Irrigated lowland	No	Yes	Yes	O. glaberrima group	No	0.0013
954	WAB0001969	O. glaberrima	Rainfed lowland	No	Yes	Yes	O. glaberrima group	No	0.00105
955	WABTMP6	O. glaberrima	Rainfed lowland	No	Yes	Yes	O. glaberrima group	No	0.0007958
956	WAB0002195	O. glaberrima	Lowland	No	Yes	Yes	O. glaberrima group	No	0.00159
957	WAB0032895	O. glaberrima	Irrigated lowland	No	Yes	Yes	O. glaberrima group	No	0.0007958
958	WAB0032437	O. glaberrima	Rainfed lowland	No	Yes	Yes	O. glaberrima group	No	0.00090432
959	WAB0029012	O. sativa	Rainfed lowland	No	Yes	No	O. sativa clustered with O. glaberrima	Yes	0.00105
960	WAB0029201	O. glaberrima	Irrigated lowland	No	Yes	Yes	O. glaberrima group	No	0.00908
961	WAB0029227	O. glaberrima	Irrigated lowland	No	Yes	Yes	O. glaberrima group	No	0.00090432
962	WAB0029430	O. glaberrima	Lowland	No	Yes	Yes	O. glaberrima group	No	0.00141
963	WAB0024081	O. glaberrima	Floating	No	Yes	Yes	O. glaberrima group	No	0.00112
964	WAB0029100	O. glaberrima	Mangrove	No	Yes	Yes	O. glaberrima group	No	0.00166
965	WAB0021514	O. glaberrima	Irrigated lowland	No	Yes	Yes	O. glaberrima group	No	0.00879
966	WAB0029209	O. glaberrima	Irrigated lowland	No	Yes	Yes	O. glaberrima group	No	0.00177
967	WAB0029208	O. glaberrima	Irrigated lowland	No	Yes	Yes	O. glaberrima group	No	0.0072
968	WAB0029147	O. glaberrima	Rainfed lowland	No	Yes	Yes	O. glaberrima group	No	0.00116
969	WAB0029289	O. glaberrima	Upland	No	Yes	Yes	O. glaberrima group	No	0.00090432
970	WAB0032916	O. glaberrima	Irrigated lowland	No	Yes	Yes	O. glaberrima group	No	0.00116
971	WAB0029213	O. glaberrima	Irrigated lowland	No	Yes	Yes	O. glaberrima group	No	0.00315
972	WAB0030287	O. glaberrima	Lowland	No	Yes	Yes	O. glaberrima group	No	0.00083198
973	WAB0033142	O. glaberrima	Floating	No	Yes	Yes	O. glaberrima group	No	0.00268
974	WAB0032832	O. glaberrima	Irrigated lowland	No	Yes	Yes	O. glaberrima group	No	0.00119
975	WAB0029284	O. glaberrima	Irrigated lowland	No	Yes	Yes	O. glaberrima group	No	0.00177
976	WAB0029281	O. sativa spp. indica	Irrigated lowland	No	Yes	Yes	Lowland O. sativa group	No	0.06536
977	WAB0032869	O. glaberrima	Upland	No	Yes	Yes	O. glaberrima group	No	0.00119
978	WAB0029191	O. glaberrima	Irrigated lowland	No	Yes	Yes	O. glaberrima group	No	0.00282
979	WAB0029269	O. glaberrima	Irrigated lowland	No	Yes	Yes	O. glaberrima group	No	0.00235
980	WAB0024038	O. sativa spp. indica	Floating	No	Yes	Yes	Lowland O. sativa group	No	0.00818
981	WAB0029022	O. glaberrima	Lowland	No	Yes	Yes	O. glaberrima group	No	0.00097667
982	WAB0019985	O. sativa spp. indica	Rainfed lowland	No	Yes	Yes	Lowland O. sativa group	No	0.00709
983	WAB0008950	O. glaberrima	Irrigated lowland	No	Yes	Yes	O. glaberrima group	No	0.0009405
984	WAB0009082	O. sativa spp. indica	Lowland	No	Yes	Yes	Lowland O. sativa group	No	0.00561
985	WAB0009210	O. sativa spp. indica	Irrigated lowland	No	Yes	Yes	Lowland O. sativa group	No	0.00543
986	WAB0029261	O. glaberrima	Irrigated lowland	No	Yes	Yes	O. glaberrima group	No	0.00163
987	WAB0029125	O. glaberrima	Rainfed lowland	No	Yes	Yes	O. glaberrima group	No	0.00127
988	WAB0029131	O. glaberrima	Rainfed lowland	No	Yes	Yes	O. glaberrima group	No	0.00134
989	WAB0032969	O. glaberrima	Upland	No	Yes	Yes	O. glaberrima group	No	0.00090432
990	WAB0029193	O. glaberrima	Irrigated lowland	No	Yes	Yes	O. glaberrima group	No	0.00068729
991	WAB0035269	O. glaberrima	Irrigated lowland	No	Yes	Yes	O. glaberrima group	No	0.00116
992	WAB0024098	O. glaberrima	Floating	No	Yes	Yes	O. glaberrima group	No	0.00199
993	WAB0029250	O. glaberrima	Irrigated lowland	No	Yes	Yes	O. glaberrima group	No	0.00097667
994	WAB0032387	O. glaberrima	Irrigated lowland	No	Yes	Yes	O. glaberrima group	No	0.00152
995	WAB0007985	O. glaberrima	Irrigated lowland	No	Yes	Yes	O. glaberrima group	No	0.00156
996	WAB0021517	O. glaberrima	Irrigated lowland	No	Yes	Yes	O. glaberrima group	No	0.00086815
997	WAB0020632	O. glaberrima	Irrigated lowland	No	Yes	Yes	O. glaberrima group	No	0.00127
998	WAB0032967	O. glaberrima	Irrigated lowland	No	Yes	Yes	O. glaberrima group	No	0.00141
999	WAB0029383	O. glaberrima	Rainfed lowland	No	Yes	Yes	O. glaberrima group	No	0.00068729
1000	WAB0029312	O. glaberrima	Upland	No	Yes	Yes	O. glaberrima group	No	0.00090432
1001	WAB0029199	O. glaberrima	Upland	No	Yes	Yes	O. glaberrima group	No	0.00097667
1002	WAB0029231	O. glaberrima	Irrigated lowland	No	Yes	Yes	O. glaberrima group	No	0.00075963
1003	WAB0024106	O. glaberrima	Floating	No	Yes	Yes	O. glaberrima group	No	0.0009405
1004	WAB0024070	O. glaberrima	Irrigated lowland	No	Yes	Yes	O. glaberrima group	No	0.00156
1005	WAB0032665	O. glaberrima	Irrigated lowland	No	Yes	Yes	O. glaberrima group	No	0.00246
1006	WAB0001839	O. glaberrima	Rainfed lowland	No	Yes	Yes	O. glaberrima group	No	0.00065111
1007	WAB0029251	O. glaberrima	Irrigated lowland	No	Yes	Yes	O. glaberrima group	No	0.00213
1008	WAB0029154	O. glaberrima	Rainfed lowland	No	Yes	Yes	O. glaberrima group	No	0.00101
1009	WAB0032524	O. glaberrima	Rainfed lowland	No	Yes	Yes	O. glaberrima group	No	0.00101
1010	WAB0029335	O. glaberrima	Rainfed lowland	No	Yes	Yes	O. glaberrima group	No	0.00123
1011	WAB0009194	O. glaberrima	Irrigated lowland	No	Yes	Yes	O. glaberrima group	No	0.00116
1012	WAB0029023	O. glaberrima	Lowland	No	Yes	Yes	O. glaberrima group	No	0.00101
1013	WAB0024120	O. glaberrima	Floating	No	Yes	Yes	O. glaberrima group	No	0.00119
1014	WAB0029372	O. glaberrima	Upland	No	Yes	Yes	O. glaberrima group	No	0.00525
1015	WAB0029239	O. glaberrima	Irrigated lowland	No	Yes	Yes	O. glaberrima group	No	0.00315
1016	WAB0032729	O. sativa spp. indica	Rainfed lowland	No	Yes	Yes	Lowland O. sativa group	No	0.00467
1017	WAB0029150	O. glaberrima	Rainfed lowland	No	Yes	Yes	O. glaberrima group	No	0.00264
1018	WAB0029168	O. glaberrima	Rainfed lowland	No	Yes	Yes	O. glaberrima group	No	0.00485
1019	WAB0032300	O. glaberrima	Irrigated lowland	No	Yes	Yes	O. glaberrima group	No	0.00116
1020	WAB0002039	O. glaberrima	Irrigated lowland	No	Yes	Yes	O. glaberrima group	No	0.00090432
1021	WAB0029027	O. glaberrima	Lowland	No	Yes	Yes	O. glaberrima group	No	0.0009405
1022	WAB0024052	O. glaberrima	Floating	No	Yes	Yes	O. glaberrima group	No	0.00152
1023	WAB0032298	O. sativa spp. indica	Irrigated lowland	No	Yes	Yes	Lowland O. sativa group	No	0.00832
1024	WAB0029355	O. glaberrima	Irrigated lowland	No	Yes	Yes	O. glaberrima group	No	0.00192
1025	WAB0029302	O. glaberrima	Irrigated lowland	No	Yes	Yes	O. glaberrima group	No	0.00105
1026	WAB0029215	O. glaberrima	Irrigated lowland	No	Yes	Yes	O. glaberrima group	No	0.00083198
1027	WAB0024084	O. glaberrima	Floating	No	Yes	Yes	O. glaberrima group	No	0.00184
1028	WAB0001541	O. glaberrima	Rainfed lowland	No	Yes	Yes	O. glaberrima group	No	0.00105
1029	WAB0020648	O. glaberrima	Irrigated lowland	No	Yes	Yes	O. glaberrima group	No	0.0007958
1030	WAB0029367	O. glaberrima	Upland	No	Yes	Yes	O. glaberrima group	No	0.00072346
1031	WAB0029417	O. glaberrima	Irrigated lowland	No	Yes	Yes	O. glaberrima group	No	0.00116
1032	WAB0020972	O. glaberrima	Upland	No	Yes	Yes	O. glaberrima group	No	0.0007958
1033	WAB0021361	O. glaberrima	Rainfed lowland	No	Yes	Yes	O. glaberrima group	No	0.00083198
1034	WAB0029140	O. glaberrima	Rainfed lowland	No	Yes	Yes	O. glaberrima group	No	0.00734
1035	WAB0015057	O. glaberrima	Irrigated lowland	No	Yes	Yes	O. glaberrima group	No	0.00109
1036	WAB0032273	O. glaberrima	Irrigated lowland	No	Yes	Yes	O. glaberrima group	No	0.00137
1037	WAB0009221	O. glaberrima	Irrigated lowland	No	Yes	Yes	O. glaberrima group	No	0.00134
1038	WAB0036833	O. glaberrima	Upland	No	Yes	Yes	O. glaberrima group	No	0.00174
1039	WAB0001510	O. glaberrima	Rainfed lowland	No	Yes	Yes	O. glaberrima group	No	0.00086815
1040	WAB0020209	O. glaberrima	Irrigated lowland	No	Yes	Yes	O. glaberrima group	No	0.00075963
1041	WAB0032215	O. glaberrima	Irrigated lowland	No	Yes	Yes	O. glaberrima group	No	0.00127
1042	WAB0025945	O. glaberrima	Irrigated lowland	No	Yes	Yes	O. glaberrima group	No	0.00109
1043	WAB0029155	O. glaberrima	Rainfed lowland	No	Yes	Yes	O. glaberrima group	No	0.00221
1044	WAB0001576	O. glaberrima	Rainfed lowland	No	Yes	Yes	O. glaberrima group	No	0.00086815
1045	WAB0008600	O. glaberrima	Rainfed lowland	No	Yes	Yes	O. glaberrima group	No	0.00156	Original seed lot classified as expected
1046	WAB0001782	O. glaberrima	Rainfed lowland	No	Yes	Yes	O. glaberrima group	No	0.00083198
1047	WAB0032761	O. glaberrima	Rainfed lowland	No	Yes	Yes	O. glaberrima group	No	0.00213
1048	WAB0001478	O. glaberrima	Rainfed lowland	No	Yes	Yes	O. glaberrima group	No	0.00116
1049	WAB0001645	O. glaberrima	Irrigated lowland	No	Yes	Yes	O. glaberrima group	No	0.0009405
1050	WAB0013357	O. glaberrima	Irrigated lowland	No	Yes	Yes	O. glaberrima group	No	0.00177
1051	WAB0032378	O. glaberrima	Irrigated lowland	No	Yes	Yes	O. glaberrima group	No	0.0013
1052	WAB0010000	O. sativa spp. indica	Irrigated lowland	No	Yes	Yes	Lowland O. sativa group	No	0.00521
1053	WAB0030251	O. glaberrima	Rainfed lowland	No	Yes	Yes	O. glaberrima group	No	0.00195
1054	WAB0032593	O. glaberrima	Irrigated lowland	No	Yes	Yes	O. glaberrima group	No	0.00112
1055	WAB0021794	O. glaberrima	Lowland	No	Yes	Yes	O. glaberrima group	No	0.00109
1056	WAB0032710	O. glaberrima	Irrigated lowland	No	Yes	Yes	O. glaberrima group	No	0.0013
1057	WAB0020739	O. glaberrima	Irrigated lowland	No	Yes	Yes	O. glaberrima group	No	0.0013
1058	WAB0029221	O. glaberrima	Irrigated lowland	No	Yes	Yes	O. glaberrima group	No	0.00159
1059	WAB0032367	O. glaberrima	Irrigated lowland	No	Yes	Yes	O. glaberrima group	No	0.00141
1060	WAB0029247	O. glaberrima	Irrigated lowland	No	Yes	Yes	O. glaberrima group	No	0.00217
1061	WAB0001504	O. glaberrima	Rainfed lowland	No	Yes	Yes	O. glaberrima group	No	0.00097667
1062	WAB0024059	O. glaberrima	Floating	No	Yes	Yes	O. glaberrima group	No	0.00090432
1063	WABTMP503	O. glaberrima	Unknown	No	Yes	Yes	O. glaberrima group	No	0.0009405
1064	WAB0008877	O. glaberrima	Upland	No	Yes	Yes	O. glaberrima group	No	0.00101
1065	WAB0029407	O. glaberrima	Irrigated lowland	No	Yes	Yes	O. glaberrima group	No	0.00181
1066	WAB0029292	O. glaberrima	Irrigated lowland	No	Yes	Yes	O. glaberrima group	No	0.00068729
1067	WAB0001929	O. glaberrima	Rainfed lowland	No	Yes	Yes	O. glaberrima group	No	0.00311
1068	WAB0032535	O. glaberrima	Rainfed lowland	No	Yes	Yes	O. glaberrima group	No	0.00206
1069	WAB0029267	O. glaberrima	Irrigated lowland	No	Yes	Yes	O. glaberrima group	No	0.00152
1070	WAB0032599	O. glaberrima	Irrigated lowland	No	Yes	Yes	O. glaberrima group	No	0.00109
1071	WAB0002112	O. glaberrima	Irrigated lowland	No	Yes	Yes	O. glaberrima group	No	0.00083198
1072	WAB0001574	O. glaberrima	Rainfed lowland	No	Yes	Yes	O. glaberrima group	No	0.00090432
1073	WAB0017289	O. glaberrima	Mangrove	No	Yes	Yes	O. glaberrima group	No	0.00163
1074	WAB0009222	O. glaberrima	Upland	No	Yes	Yes	O. glaberrima group	No	0.00119
1075	WAB0001578	O. glaberrima	Rainfed lowland	No	Yes	Yes	O. glaberrima group	No	0.00282
1076	WAB0029405	O. glaberrima	Lowland	No	Yes	Yes	O. glaberrima group	No	0.00072346
1077	WAB0029218	O. glaberrima	Irrigated lowland	No	Yes	Yes	O. glaberrima group	No	0.00101
1078	WAB0032813	O. glaberrima	Irrigated lowland	No	Yes	Yes	O. glaberrima group	No	0.00109
1079	WAB0029378	O. sativa spp. indica	Irrigated lowland	No	Yes	Yes	Lowland O. sativa group	No	0.00492
1080	WAB0029091	O. glaberrima	Lowland	No	Yes	Yes	O. glaberrima group	No	0.00166
1081	WAB0024109	O. glaberrima	Floating	No	Yes	Yes	O. glaberrima group	No	0.00137
1082	WAB0024119	O. glaberrima	Floating	No	Yes	Yes	O. glaberrima group	No	0.00105
1083	WAB0030265	O. glaberrima	Irrigated lowland	No	Yes	Yes	O. glaberrima group	No	0.00075963
1084	WAB0021489	O. glaberrima	Irrigated lowland	No	Yes	Yes	O. glaberrima group	No	0.00145
1085	WAB0007983	O. glaberrima	Irrigated lowland	No	Yes	Yes	O. glaberrima group	No	0.00075963
1086	WAB0024054	O. glaberrima	Floating	No	Yes	Yes	O. glaberrima group	No	0.00148
1087	WAB0024086	O. glaberrima	Floating	No	Yes	Yes	O. glaberrima group	No	0.00101
1088	WAB0007911	O. glaberrima	Irrigated lowland	No	Yes	Yes	O. glaberrima group	No	0.00116
1089	WAB0009245	O. glaberrima	Irrigated lowland	No	Yes	Yes	O. glaberrima group	No	0.00134
1090	WAB0015009	O. glaberrima	Irrigated lowland	No	Yes	Yes	O. glaberrima group	No	0.00105
1091	WAB0032552	O. glaberrima	Irrigated lowland	No	Yes	Yes	O. glaberrima group	No	0.00112
1092	WAB0001877	O. glaberrima	Rainfed lowland	No	Yes	Yes	O. glaberrima group	No	0.00109
1093	WAB0002205	O. glaberrima	Irrigated lowland	No	Yes	Yes	O. glaberrima group	No	0.00156
1094	WAB0020166	O. glaberrima	Irrigated lowland	No	Yes	Yes	O. glaberrima group	No	0.00181
1095	WAB0001421	O. glaberrima	Irrigated lowland	Yes	Yes	Yes	O. glaberrima group	No	0.00112
1096	WAB0015062	O. glaberrima	Irrigated lowland	No	Yes	Yes	O. glaberrima group	No	0.00086815
1097	WAB0032440	O. glaberrima	Irrigated lowland	No	Yes	Yes	O. glaberrima group	No	0.00123
1098	WAB0007987	O. glaberrima	Irrigated lowland	No	Yes	Yes	O. glaberrima group	No	0.0021
1099	WAB0001807	O. glaberrima	Rainfed lowland	No	Yes	Yes	O. glaberrima group	No	0.00101
1100	WAB0032498	O. glaberrima	Lowland	No	Yes	Yes	O. glaberrima group	No	0.00152
1101	WAB0021697	O. sativa spp. indica	Rainfed lowland	No	Yes	Yes	Lowland O. sativa group	No	0.00586
1102	WAB0029126-B	O. glaberrima	Rainfed lowland	No	Yes	No	O. glaberrima clustered with lowland O. sativa	Yes	0.00539	Regenerated seed lot misclassified with another species
1103	WAB0032910	O. glaberrima	Irrigated lowland	No	Yes	Yes	O. glaberrima group	No	0.00112
1104	WAB0032883	O. glaberrima	Rainfed lowland	No	Yes	Yes	O. glaberrima group	No	0.00109
1105	WAB0001524	O. glaberrima	Rainfed lowland	No	Yes	Yes	O. glaberrima group	No	0.00083198
1106	WAB0029115	O. glaberrima	Rainfed lowland	No	Yes	Yes	O. glaberrima group	No	0.00275
1107	WAB0029203	O. glaberrima	Irrigated lowland	No	Yes	Yes	O. glaberrima group	No	0.00086815
1108	WAB0029109	O. glaberrima	Irrigated lowland	No	Yes	Yes	O. glaberrima group	No	0.00152
1109	WAB0015055	O. glaberrima	Irrigated lowland	No	Yes	Yes	O. glaberrima group	No	0.00090432
1110	WAB0032417	O. glaberrima	Rainfed lowland	No	Yes	Yes	O. glaberrima group	No	0.00101
1111	WAB0032795	O. glaberrima	Irrigated lowland	No	Yes	Yes	O. glaberrima group	No	0.00086815
1112	WAB0021550	O. glaberrima	Irrigated lowland	No	Yes	Yes	O. glaberrima group	No	0.00119
1113	WAB0029427	O. glaberrima	Lowland	No	Yes	Yes	O. glaberrima group	No	0.00221
1114	WAB0029392	O. glaberrima	Irrigated lowland	No	Yes	Yes	O. glaberrima group	No	0.00090432
1115	WAB0021469	O. glaberrima	Irrigated lowland	No	Yes	Yes	O. glaberrima group	No	0.00086815
1116	WAB0001842	O. glaberrima	Rainfed lowland	No	Yes	Yes	O. glaberrima group	No	0.0013
1117	WAB0001566	O. glaberrima	Rainfed lowland	No	Yes	Yes	O. glaberrima group	No	0.00127
1118	WAB0008814	O. glaberrima	Rainfed lowland	No	Yes	Yes	O. glaberrima group	No	0.00145
1119	WAB0021496	O. glaberrima	Irrigated lowland	No	Yes	Yes	O. glaberrima group	No	0.00148
1120	WAB0009226	O. glaberrima	Irrigated lowland	No	Yes	Yes	O. glaberrima group	No	0.00123
1121	WAB0001972	O. glaberrima	Rainfed lowland	No	Yes	Yes	O. glaberrima group	No	0.00101
1122	WAB0010007	O. glaberrima	Irrigated lowland	No	Yes	Yes	O. glaberrima group	No	0.00141
1123	WAB0029429	O. glaberrima	Irrigated lowland	No	Yes	Yes	O. glaberrima group	No	0.0007958
1124	WAB0013700	O. sativa spp. indica	Lowland	No	Yes	Yes	Lowland O. sativa group	No	0.00572
1125	WAB0032467	O. glaberrima	Rainfed lowland	No	Yes	Yes	O. glaberrima group	No	0.00221
1126	WAB0021403	O. glaberrima	Irrigated lowland	No	Yes	Yes	O. glaberrima group	No	0.0009405
1127	WAB0008940	O. glaberrima	Rainfed lowland	No	Yes	Yes	O. glaberrima group	No	0.01968
1128	WAB0013610	O. sativa spp. indica	Lowland	No	Yes	Yes	Lowland O. sativa group	No	0.00619
1129	WAB0002116	O. glaberrima	Irrigated lowland	No	Yes	Yes	O. glaberrima group	No	0.00090432
1130	WAB0029290	O. glaberrima	Upland	No	Yes	Yes	O. glaberrima group	No	0.0007958
1131	WAB0024042	O. glaberrima	Floating	No	Yes	Yes	O. glaberrima group	No	0.00137
1132	WAB0029422	O. glaberrima	Lowland	No	Yes	Yes	O. glaberrima group	No	0.00086815
1133	WAB0029314	O. glaberrima	Lowland	No	Yes	Yes	O. glaberrima group	No	0.00206
1134	WAB0001317	O. glaberrima	Rainfed lowland	No	Yes	Yes	O. glaberrima group	No	0.00141
1135	WAB0001492	O. glaberrima	Rainfed lowland	No	Yes	Yes	O. glaberrima group	No	0.00123
1136	WAB0024061	O. glaberrima	Floating	No	Yes	Yes	O. glaberrima group	No	0.00101
1137	WAB0001557	O. glaberrima	Rainfed lowland	No	Yes	Yes	O. glaberrima group	No	0.00192
1138	WAB0020498	O. glaberrima	Lowland	No	Yes	Yes	O. glaberrima group	No	0.00090432
1139	WAB0001853	O. glaberrima	Rainfed lowland	No	Yes	Yes	O. glaberrima group	No	0.00101
1140	WAB0032235	O. glaberrima	Rainfed lowland	No	Yes	Yes	O. glaberrima group	No	0.01147
1141	WAB0021421	O. glaberrima	Irrigated lowland	No	Yes	Yes	O. glaberrima group	No	0.00075963
1142	WAB0001619	O. glaberrima	Rainfed lowland	No	Yes	Yes	O. glaberrima group	No	0.00090432
1143	WAB0029327	O. glaberrima	Upland	No	Yes	Yes	O. glaberrima group	No	0.00184
1144	WAB0020074	O. glaberrima	Lowland	No	Yes	Yes	O. glaberrima group	No	0.00134
1145	WAB0024876	O. glaberrima	Rainfed lowland	No	Yes	Yes	O. glaberrima group	No	0.00195
1146	WAB0020092	O. glaberrima	Lowland	No	Yes	Yes	O. glaberrima group	No	0.0009405
1147	WAB0029031	O. glaberrima	Irrigated lowland	No	Yes	Yes	O. glaberrima group	No	0.00127
1148	WAB0020987	O. glaberrima	Upland	No	Yes	Yes	O. glaberrima group	No	0.00086815
1149	WAB0020849	O. glaberrima	Lowland	No	Yes	Yes	O. glaberrima group	No	0.00101
1150	WAB0029274	O. glaberrima	Irrigated lowland	No	Yes	Yes	O. glaberrima group	No	0.00116
1151	WAB0021406	O. glaberrima	Irrigated lowland	No	Yes	Yes	O. glaberrima group	No	0.01476
1152	WAB0008824	O. glaberrima	Rainfed lowland	No	Yes	Yes	O. glaberrima group	No	0.00206
1153	WAB0011903	O. glaberrima	Lowland	No	Yes	Yes	O. glaberrima group	No	0.00123
1154	WAB0025982	O. glaberrima	Irrigated lowland	No	Yes	Yes	O. glaberrima group	No	0.00203
1155	WAB0029256	O. glaberrima	Irrigated lowland	No	Yes	Yes	O. glaberrima group	No	0.00119
1156	WAB0025397	O. glaberrima	Lowland	No	Yes	Yes	O. glaberrima group	No	0.00112
1157	WAB0001507	O. glaberrima	Rainfed lowland	No	Yes	Yes	O. glaberrima group	No	0.00148
1158	WAB0032831	O. glaberrima	Irrigated lowland	No	Yes	Yes	O. glaberrima group	No	0.0007958
1159	WAB0032680	O. glaberrima	Unknown	No	Yes	Yes	O. glaberrima group	No	0.00116
1160	WAB0032753	O. glaberrima	Irrigated lowland	No	Yes	Yes	O. glaberrima group	No	0.00127
1161	WAB0001738	O. glaberrima	Rainfed lowland	No	Yes	Yes	O. glaberrima group	No	0.00213
1162	WAB0001714	O. glaberrima	Rainfed lowland	No	Yes	Yes	O. glaberrima group	No	0.0009405
1163	WAB0026777	O. glaberrima	Lowland	No	Yes	Yes	O. glaberrima group	No	0.00148
1164	WAB0002085	O. glaberrima	Irrigated lowland	No	Yes	Yes	O. glaberrima group	No	0.0007958
1165	WAB0002114	O. glaberrima	Irrigated lowland	No	Yes	Yes	O. glaberrima group	No	0.00145
1166	WAB0032827	O. glaberrima	Irrigated lowland	No	Yes	Yes	O. glaberrima group	No	0.00086815
1167	WAB0021039	O. glaberrima	Irrigated lowland	No	Yes	Yes	O. glaberrima group	No	0.00163
1168	WAB0009031	O. glaberrima	Rainfed lowland	No	Yes	Yes	O. glaberrima group	No	0.00203	Original seed lot classified as expected
1169	WABTMP8	O. glaberrima	Irrigated lowland	No	Yes	Yes	O. glaberrima group	No	0.00101
1170	WAB0001755	O. glaberrima	Rainfed lowland	No	Yes	Yes	O. glaberrima group	No	0.0013
1171	WAB0001501	O. glaberrima	Rainfed lowland	No	Yes	Yes	O. glaberrima group	No	0.00112
1172	WAB0002097	O. glaberrima	Irrigated lowland	No	Yes	Yes	O. glaberrima group	No	0.00109
1173	WAB0001687	O. glaberrima	Rainfed lowland	No	Yes	Yes	O. glaberrima group	No	0.0042
1174	WAB0024117	O. glaberrima	Floating	No	Yes	Yes	O. glaberrima group	No	0.00123
1175	WAB0029099	O. glaberrima	Irrigated lowland	No	Yes	Yes	O. glaberrima group	No	0.00141
1176	WAB0025707	O. glaberrima	Lowland	No	Yes	Yes	O. glaberrima group	No	0.00199
1177	WAB0001579	O. glaberrima	Rainfed lowland	No	Yes	Yes	O. glaberrima group	No	0.00086815
1178	WAB0032782	O. glaberrima	Irrigated lowland	No	Yes	Yes	O. glaberrima group	No	0.00086815
1179	WAB0032791	O. glaberrima	Irrigated lowland	No	Yes	Yes	O. glaberrima group	No	0.0013
1180	WAB0007980-B	O. glaberrima	Rainfed lowland	No	Yes	No	O. glaberrima clustered with upland O. sativa	Yes	0.00456	Regenerated seed lot misclassified with another species
1181	WAB0036877	O. glaberrima	Lowland	No	Yes	Yes	O. glaberrima group	No	0.00206
1182	WAB0010474	O. glaberrima	Irrigated lowland	No	Yes	Yes	O. glaberrima group	No	0.00134
1183	WAB0001939	O. glaberrima	Rainfed lowland	No	Yes	Yes	O. glaberrima group	No	0.00112
1184	WAB0010006	O. glaberrima	Irrigated lowland	No	Yes	Yes	O. glaberrima group	No	0.00090432
1185	WABTMP504	O. glaberrima	Unknown	No	Yes	Yes	O. glaberrima group	No	0.00127
1186	WAB0029300	O. glaberrima	Irrigated lowland	No	Yes	Yes	O. glaberrima group	No	0.00097667
1187	WAB0032878	O. glaberrima	Rainfed lowland	No	Yes	Yes	O. glaberrima group	No	0.00119
1188	WAB0001835	O. glaberrima	Rainfed lowland	No	Yes	Yes	O. glaberrima group	No	0.00253
1189	WAB0001918	O. glaberrima	Irrigated lowland	No	Yes	Yes	O. glaberrima group	No	0.00116
1190	WAB0001923	O. glaberrima	Rainfed lowland	No	Yes	Yes	O. glaberrima group	No	0.00232
1191	WAB0001711	O. glaberrima	Rainfed lowland	No	Yes	Yes	O. glaberrima group	No	0.00159
1192	WAB0001489	O. glaberrima	Rainfed lowland	No	Yes	Yes	O. glaberrima group	No	0.00127
1193	WAB0020985	O. glaberrima	Upland	No	Yes	Yes	O. glaberrima group	No	0.00116
1194	WAB0021026	O. glaberrima	Irrigated lowland	No	Yes	Yes	O. glaberrima group	No	0.00090432
1195	WAB0014986	O. glaberrima	Irrigated lowland	No	Yes	Yes	O. glaberrima group	No	0.00116
1196	WAB0020540	O. glaberrima	Rainfed lowland	No	Yes	Yes	O. glaberrima group	No	0.00166
1197	WAB0001325	O. glaberrima	Rainfed lowland	No	Yes	Yes	O. glaberrima group	No	0.00109
1198	WAB0027054	O. glaberrima	Upland	No	Yes	Yes	O. glaberrima group	No	0.00152
1199	WAB0021345	O. glaberrima	Irrigated lowland	No	Yes	Yes	O. glaberrima group	No	0.00242
1200	WAB0024092	O. sativa spp. indica	Floating	No	Yes	Yes	Lowland O. sativa group	No	0.01501
1201	WAB0001633	O. glaberrima	Rainfed lowland	No	Yes	Yes	O. glaberrima group	No	0.0007958
1202	WAB0002179	O. glaberrima	Irrigated lowland	No	Yes	Yes	O. glaberrima group	No	0.00141
1203	WAB0002065	O. glaberrima	Irrigated lowland	No	Yes	Yes	O. glaberrima group	No	0.00116
1204	WAB0001614	O. glaberrima	Rainfed lowland	No	Yes	Yes	O. glaberrima group	No	0.00213
1205	WAB0001500	O. glaberrima	Rainfed lowland	No	Yes	Yes	O. glaberrima group	No	0.00119
1206	WAB0001608	O. glaberrima	Rainfed lowland	No	Yes	Yes	O. glaberrima group	No	0.00086815
1207	WAB0009456	O. glaberrima	Irrigated lowland	No	Yes	Yes	O. glaberrima group	No	0.00224
1208	WAB0012534	O. sativa spp. indica	Lowland	No	Yes	Yes	Lowland O. sativa group	No	0.00572
1209	WAB0008681	O. glaberrima	Mangrove	No	Yes	Yes	O. glaberrima group	No	0.00145
1210	WAB0001706	O. glaberrima	Rainfed lowland	No	Yes	Yes	O. glaberrima group	No	0.00134
1211	WAB0029320	O. glaberrima	Lowland	No	Yes	Yes	O. glaberrima group	No	0.00166
1212	WAB0001781	O. glaberrima	Rainfed lowland	No	Yes	Yes	O. glaberrima group	No	0.00134
1213	WAB0014485	O. glaberrima	Irrigated lowland	No	Yes	Yes	O. glaberrima group	No	0.00177
1214	WAB0002040	O. glaberrima	Irrigated lowland	No	Yes	Yes	O. glaberrima group	No	0.00152
1215	WAB0002146	O. glaberrima	Irrigated lowland	No	Yes	Yes	O. glaberrima group	No	0.00152
1216	WAB0032905	O. glaberrima	Rainfed lowland	No	Yes	Yes	O. glaberrima group	No	0.00141
1217	WAB0011921	O. glaberrima	Rainfed lowland	No	Yes	Yes	O. glaberrima group	No	0.00101
1218	WAB0020676	O. sativa spp. indica	Irrigated lowland	No	Yes	Yes	Lowland O. sativa group	No	0.00904
1219	WAB0032356	O. glaberrima	Irrigated lowland	No	Yes	Yes	O. glaberrima group	No	0.00116
1220	WAB0001814	O. glaberrima	Rainfed lowland	No	Yes	Yes	O. glaberrima group	No	0.00086815
1221	WAB0008641	O. glaberrima	Rainfed lowland	No	Yes	Yes	O. glaberrima group	No	0.00271
1222	WAB0029806	O. glaberrima	Irrigated lowland	No	Yes	Yes	O. glaberrima group	No	0.00156
1223	WAB0001455	O. glaberrima	Rainfed lowland	No	Yes	Yes	O. glaberrima group	No	0.00192
1224	WAB0002120	O. glaberrima	Irrigated lowland	No	Yes	Yes	O. glaberrima group	No	0.00127
1225	WAB0024083	O. glaberrima	Floating	No	Yes	Yes	O. glaberrima group	No	0.00101
1226	WAB0029234	O. glaberrima	Irrigated lowland	No	Yes	Yes	O. glaberrima group	No	0.0013
1227	WAB0021737	O. glaberrima	Lowland	No	Yes	Yes	O. glaberrima group	No	0.00224
1228	WAB0001976	O. glaberrima	Rainfed lowland	No	Yes	Yes	O. glaberrima group	No	0.00116
1229	WAB0011919	O. glaberrima	Irrigated lowland	No	Yes	Yes	O. glaberrima group	No	0.00326
1230	WAB0001941	O. glaberrima	Rainfed lowland	No	Yes	Yes	O. glaberrima group	No	0.00181
1231	WAB0029344	O. glaberrima	Lowland	No	Yes	Yes	O. glaberrima group	No	0.00141
1232	WAB0002044	O. glaberrima	Irrigated lowland	No	Yes	Yes	O. glaberrima group	No	0.00224
1233	WAB0029282	O. glaberrima	Irrigated lowland	No	Yes	Yes	O. glaberrima group	No	0.00075963
1234	WAB0021280	O. sativa spp. japonica	Upland	No	Yes	Yes	Upland O. sativa group	No	0.00604
1235	WAB0020151	O. glaberrima	Rainfed lowland	No	Yes	Yes	O. glaberrima group	No	0.00145
1236	WAB0020120	O. glaberrima	Irrigated lowland	No	Yes	Yes	O. glaberrima group	No	0.00145
1237	WAB0001483	O. glaberrima	Rainfed lowland	No	Yes	Yes	O. glaberrima group	No	0.00127
1238	WAB0024907	O. glaberrima	Irrigated lowland	No	Yes	Yes	O. glaberrima group	No	0.00268
1239	WAB0001546	O. glaberrima	Rainfed lowland	No	Yes	Yes	O. glaberrima group	No	0.00307
1240	WAB0001677	O. glaberrima	Rainfed lowland	No	Yes	Yes	O. glaberrima group	No	0.00116
1241	WAB0020487	O. glaberrima	Lowland	No	Yes	Yes	O. glaberrima group	No	0.00163
1242	WAB0001453	O. glaberrima	Rainfed lowland	No	Yes	Yes	O. glaberrima group	No	0.00492
1243	WAB0032901	O. glaberrima	Irrigated lowland	No	Yes	Yes	O. glaberrima group	No	0.00123
1244	WAB0013761	O. glaberrima	Irrigated lowland	No	Yes	Yes	O. glaberrima group	No	0.00134
1245	WAB0032764	O. glaberrima	Irrigated lowland	No	Yes	Yes	O. glaberrima group	No	0.0017
1246	WAB0002107	O. glaberrima	Irrigated lowland	No	Yes	Yes	O. glaberrima group	No	0.00137
1247	WAB0001999	O. glaberrima	Rainfed lowland	No	Yes	Yes	O. glaberrima group	No	0.01085
1248	WAB0001538	O. glaberrima	Rainfed lowland	No	Yes	Yes	O. glaberrima group	No	0.00123
1249	WAB0001792	O. glaberrima	Rainfed lowland	No	Yes	Yes	O. glaberrima group	No	0.00232
1250	WAB0002069	O. glaberrima	Irrigated lowland	No	Yes	Yes	O. glaberrima group	No	0.0013
1251	WAB0029321	O. glaberrima	Lowland	No	Yes	Yes	O. glaberrima group	No	0.00166
1252	WAB0029030	O. sativa spp. indica	Rainfed lowland	No	Yes	Yes	Lowland O. sativa group	No	0.006
1253	WAB0001506	O. glaberrima	Rainfed lowland	No	Yes	Yes	O. glaberrima group	No	0.00127
1254	WAB0021432	O. glaberrima	Irrigated lowland	No	Yes	Yes	O. glaberrima group	No	0.0013
1255	WAB0032486	O. glaberrima	Irrigated lowland	No	Yes	Yes	O. glaberrima group	No	0.0013
1256	WAB0029032	O. glaberrima	Upland	No	Yes	Yes	O. glaberrima group	No	0.00159
1257	WAB0026157	O. sativa spp. indica	Rainfed lowland	No	Yes	Yes	Lowland O. sativa group	No	0.00908
1258	WAB0001759	O. glaberrima	Rainfed lowland	No	Yes	Yes	O. glaberrima group	No	0.00105
1259	WAB0032564	O. glaberrima	Irrigated lowland	No	Yes	Yes	O. glaberrima group	No	0.0013
1260	WAB0025981-B	O. glaberrima	Irrigated lowland	No	Yes	No	O. glaberrima clustered with upland O. sativa	Yes	0.0047	Regenerated seed lot misclassified with another species
1261	WAB0009466	O. glaberrima	Irrigated lowland	No	Yes	Yes	O. glaberrima group	No	0.00134
1262	WAB0020567	O. glaberrima	Irrigated lowland	No	Yes	Yes	O. glaberrima group	No	0.00651
1263	WAB0010316	O. sativa spp. indica	Irrigated lowland	No	Yes	Yes	Lowland O. sativa group	No	0.00597
1264	WAB0032819	O. glaberrima	Rainfed lowland	No	Yes	Yes	O. glaberrima group	No	0.00097667
1265	WAB0020129	O. glaberrima	Lowland	No	Yes	Yes	O. glaberrima group	No	0.00224
1266	WAB0001815	O. glaberrima	Rainfed lowland	No	Yes	Yes	O. glaberrima group	No	0.00119
1267	WAB0029082	O. glaberrima	Rainfed lowland	No	Yes	Yes	O. glaberrima group	No	0.00065111
1268	WAB0025323	O. glaberrima	Irrigated lowland	No	Yes	Yes	O. glaberrima group	No	0.00268
1269	WAB0021675	O. glaberrima	Lowland	No	Yes	Yes	O. glaberrima group	No	0.01042
1270	WAB0030268-B	O. glaberrima	Rainfed lowland	No	Yes	No	O. glaberrima clustered with lowland O. sativa	Yes	0.00611	Regenerated seed lot misclassified with another species
1271	WAB0001820	O. glaberrima	Rainfed lowland	No	Yes	Yes	O. glaberrima group	No	0.00119
1272	WAB0026090	O. sativa spp. indica	Rainfed lowland	No	Yes	Yes	Lowland O. sativa group	No	0.00579
1273	WAB0032688	O. glaberrima	Irrigated lowland	No	Yes	Yes	O. glaberrima group	No	0.00123
1274	WAB0029415	O. glaberrima	Irrigated lowland	No	Yes	Yes	O. glaberrima group	No	0.00105
1275	WAB0008958	O. glaberrima	Rainfed lowland	No	Yes	Yes	O. glaberrima group	No	0.00275
1276	WAB0015006	O. glaberrima	Irrigated lowland	No	Yes	Yes	O. glaberrima group	No	0.00101
1277	WAB0008961	O. glaberrima	Irrigated lowland	No	Yes	Yes	O. glaberrima group	No	0.00232
1278	WAB0009300	O. glaberrima	Irrigated lowland	No	Yes	Yes	O. glaberrima group	No	0.00148
1279	WAB0032555	O. glaberrima	Irrigated lowland	No	Yes	Yes	O. glaberrima group	No	0.00163
1280	WAB0032891	O. glaberrima	Irrigated lowland	No	Yes	Yes	O. glaberrima group	No	0.00119
1281	WAB0009472	O. glaberrima	Irrigated lowland	No	Yes	Yes	O. glaberrima group	No	0.00195
1282	WAB0032545	O. glaberrima	Hydromorphic	No	Yes	Yes	O. glaberrima group	No	0.00141
1283	WABTMP4	O. glaberrima	Lowland	No	Yes	Yes	O. glaberrima group	No	0.00101
1284	WAB0001587	O. glaberrima	Rainfed lowland	No	Yes	Yes	O. glaberrima group	No	0.00181
1285	WAB0020968	O. glaberrima	Upland	No	Yes	Yes	O. glaberrima group	No	0.00109
1286	WAB0001813	O. glaberrima	Irrigated lowland	No	Yes	Yes	O. glaberrima group	No	0.00101
1287	WAB0007982	O. glaberrima	Irrigated lowland	No	Yes	Yes	O. glaberrima group	No	0.00097667
1288	WAB0032888	O. glaberrima	Irrigated lowland	No	Yes	Yes	O. glaberrima group	No	0.00119
1289	WAB0008987	O. glaberrima	Irrigated lowland	No	Yes	Yes	O. glaberrima group	No	0.0017
1290	WAB0002016	O. glaberrima	Irrigated lowland	No	Yes	Yes	O. glaberrima group	No	0.00152
1291	WAB0029317	O. glaberrima	Lowland	No	Yes	Yes	O. glaberrima group	No	0.00156
1292	WAB0009687-B	O. sativa spp. indica	Irrigated lowland	No	Yes	No	O. sativa clustered with O. glaberrima	Yes	0.00275	Regenerated seed lot misclassified with another species
1293	WAB0025473	O. glaberrima	Irrigated lowland	No	Yes	Yes	O. glaberrima group	No	0.00134
1294	WAB0001480	O. glaberrima	Rainfed lowland	No	Yes	Yes	O. glaberrima group	No	0.00101
1295	WAB0006867	O. glaberrima	Rainfed lowland	No	Yes	Yes	O. glaberrima group	No	0.00101
1296	WAB0029310	O. glaberrima	Irrigated lowland	No	Yes	Yes	O. glaberrima group	No	0.00134
1297	WAB0020122	O. glaberrima	Hydromorphic	No	Yes	Yes	O. glaberrima group	No	0.00101
1298	WAB0029591	O. glaberrima	Irrigated lowland	No	Yes	Yes	O. glaberrima group	No	0.00145
1299	WAB0015011	O. glaberrima	Irrigated lowland	No	Yes	Yes	O. glaberrima group	No	0.00141
1300	WAB0002051	O. glaberrima	Irrigated lowland	No	Yes	Yes	O. glaberrima group	No	0.00137
1301	WAB0032594	O. glaberrima	Irrigated lowland	No	Yes	Yes	O. glaberrima group	No	0.00156
1302	WAB0020664	O. glaberrima	Irrigated lowland	No	Yes	Yes	O. glaberrima group	No	0.0025
1303	WAB0002098	O. glaberrima	Irrigated lowland	No	Yes	Yes	O. glaberrima group	No	0.00127
1304	WAB0008973	O. glaberrima	Irrigated lowland	No	Yes	Yes	O. glaberrima group	No	0.00166
1305	WAB0029326	O. glaberrima	Irrigated lowland	No	Yes	Yes	O. glaberrima group	No	0.00141
1306	WAB0013184	O. glaberrima	Irrigated lowland	No	Yes	Yes	O. glaberrima group	No	0.00195
1307	WAB0001809	O. glaberrima	Rainfed lowland	No	Yes	Yes	O. glaberrima group	No	0.00159
1308	WAB0032763	O. glaberrima	Irrigated lowland	No	Yes	Yes	O. glaberrima group	No	0.00224
1309	WAB0029085	O. glaberrima	Lowland	No	Yes	Yes	O. glaberrima group	No	0.0013
1310	WAB0032756	O. glaberrima	Irrigated lowland	No	Yes	Yes	O. glaberrima group	No	0.00163
1311	WAB0009156	O. glaberrima	Irrigated lowland	No	Yes	Yes	O. glaberrima group	No	0.00137
1312	WAB0024102	O. glaberrima	Floating	No	Yes	Yes	O. glaberrima group	No	0.00119
1313	WAB0009687	O. sativa spp. indica	Irrigated lowland	No	Yes	Yes	Lowland O. sativa group	No	0.00962	Original seed lot classified as expected
1314	WAB0008609	O. glaberrima	Rainfed lowland	No	Yes	No	O. glaberrima clustered with lowland O. sativa	Yes	0.00543
1315	WAB0001892	O. glaberrima	Rainfed lowland	No	Yes	Yes	O. glaberrima group	No	0.00159
1316	WAB0001449	O. glaberrima	Rainfed lowland	No	Yes	Yes	O. glaberrima group	No	0.0013
1317	WAB0015068	O. glaberrima	Irrigated lowland	No	Yes	Yes	O. glaberrima group	No	0.00119
1318	WAB0029307	O. glaberrima	Irrigated lowland	No	Yes	Yes	O. glaberrima group	No	0.00123
1319	WAB0001476	O. glaberrima	Rainfed lowland	No	Yes	Yes	O. glaberrima group	No	0.00203
1320	WAB0001712	O. glaberrima	Rainfed lowland	No	Yes	Yes	O. glaberrima group	No	0.00666
1321	WAB0021654	O. glaberrima	Upland	No	Yes	Yes	O. glaberrima group	No	0.00137
1322	WAB0001432	O. glaberrima	Irrigated lowland	No	Yes	Yes	O. glaberrima group	No	0.00156	Original seed lot classified as expected
1323	WAB0024653	O. glaberrima	Lowland	No	Yes	Yes	O. glaberrima group	No	0.00239
1324	WAB0032671	O. glaberrima	Irrigated lowland	No	Yes	Yes	O. glaberrima group	No	0.00184
1325	WAB0010502	O. glaberrima	Irrigated lowland	No	Yes	Yes	O. glaberrima group	No	0.00166
1326	WAB0002074	O. glaberrima	Irrigated lowland	No	Yes	Yes	O. glaberrima group	No	0.00152
1327	WAB0032857	O. glaberrima	Irrigated lowland	No	Yes	Yes	O. glaberrima group	No	0.00163
1328	WAB0001702	O. glaberrima	Rainfed lowland	No	Yes	Yes	O. glaberrima group	No	0.00188
1329	WAB0021522	O. glaberrima	Irrigated lowland	No	Yes	Yes	O. glaberrima group	No	0.00134
1330	WAB0024973	O. sativa spp. indica	Irrigated lowland	No	Yes	Yes	Lowland O. sativa group	No	0.00926
1331	WAB0025396	O. glaberrima	Irrigated lowland	No	Yes	Yes	O. glaberrima group	No	0.00217
1332	WAB0032347	O. glaberrima	Irrigated lowland	No	Yes	Yes	O. glaberrima group	No	0.00148
1333	WAB0001638	O. glaberrima	Rainfed lowland	No	Yes	Yes	O. glaberrima group	No	0.0013
1334	WAB0001750	O. glaberrima	Rainfed lowland	No	Yes	Yes	O. glaberrima group	No	0.00279
1335	WAB0002150	O. glaberrima	Irrigated lowland	No	Yes	Yes	O. glaberrima group	No	0.00228
1336	WAB0001549	O. glaberrima	Rainfed lowland	No	Yes	Yes	O. glaberrima group	No	0.00177
1337	WAB0026782	O. glaberrima	Irrigated lowland	No	Yes	Yes	O. glaberrima group	No	0.00297
1338	WAB0032205	O. glaberrima	Lowland	No	Yes	Yes	O. glaberrima group	No	0.0017
1339	WAB0024080	O. glaberrima	Floating	No	Yes	Yes	O. glaberrima group	No	0.00174
1340	WAB0009285	O. glaberrima	Irrigated lowland	No	Yes	Yes	O. glaberrima group	No	0.00072346
1341	WAB0029389	O. glaberrima	Irrigated lowland	No	Yes	Yes	O. glaberrima group	No	0.00246
1342	WAB0001922	O. glaberrima	Rainfed lowland	No	Yes	Yes	O. glaberrima group	No	0.00152
1343	WAB0001910	O. glaberrima	Rainfed lowland	No	Yes	Yes	O. glaberrima group	No	0.00156
1344	WAB0027097	O. sativa spp. indica	Rainfed lowland	No	Yes	Yes	Lowland O. sativa group	No	0.0059
1345	WAB0021029	O. glaberrima	Irrigated lowland	No	Yes	Yes	O. glaberrima group	No	0.00119
1346	WAB0001498	O. glaberrima	Rainfed lowland	No	Yes	Yes	O. glaberrima group	No	0.00166
1347	WAB0032700	O. glaberrima	Irrigated lowland	No	Yes	Yes	O. glaberrima group	No	0.00112
1348	WAB0001313	O. glaberrima	Rainfed lowland	No	Yes	Yes	O. glaberrima group	No	0.00203
1349	WAB0001848	O. glaberrima	Rainfed lowland	No	Yes	Yes	O. glaberrima group	No	0.00116
1350	WAB0025615	O. sativa spp. indica	Rainfed lowland	No	Yes	Yes	Lowland O. sativa group	No	0.00557
1351	WAB0032333	O. sativa	Rainfed lowland	No	Yes	No	O. sativa clustered with O. glaberrima	Yes	0.00101
1352	WAB0024055	O. glaberrima	Floating	No	Yes	Yes	O. glaberrima group	No	0.00134
1353	WAB0001825	O. glaberrima	Rainfed lowland	No	Yes	Yes	O. glaberrima group	No	0.00174
1354	WAB0008956	O. sativa spp. indica	Irrigated lowland	No	Yes	Yes	Lowland O. sativa group	No	0.00557
1355	WAB0002181	O. glaberrima	Irrigated lowland	No	Yes	Yes	O. glaberrima group	No	0.00152
1356	WAB0007969	O. glaberrima	Irrigated lowland	No	Yes	Yes	O. glaberrima group	No	0.0013
1357	WAB0022408	O. glaberrima	Rainfed lowland	No	Yes	Yes	O. glaberrima group	No	0.00159	Original seed lot classified as expected
1358	WAB0021892	O. glaberrima	Lowland	No	Yes	Yes	O. glaberrima group	No	0.00199
1359	WAB0032285	O. glaberrima	Rainfed lowland	No	Yes	Yes	O. glaberrima group	No	0.00134
1360	WAB0029120	O. glaberrima	Upland	No	Yes	Yes	O. glaberrima group	No	0.00177
1361	WAB0013339	O. glaberrima	Irrigated lowland	No	Yes	Yes	O. glaberrima group	No	0.00217
1362	WAB0025692	O. sativa spp. indica	Lowland	No	Yes	Yes	Lowland O. sativa group	No	0.00539
1363	WAB0029390	O. glaberrima	Upland	No	Yes	Yes	O. glaberrima group	No	0.00116
1364	WAB0017341	O. glaberrima	Rainfed lowland	No	Yes	Yes	O. glaberrima group	No	0.00188
1365	WAB0001607	O. glaberrima	Rainfed lowland	No	Yes	Yes	O. glaberrima group	No	0.00141
1366	WAB0020511	O. glaberrima	Rainfed lowland	No	Yes	Yes	O. glaberrima group	No	0.0025
1367	WAB0032371	O. glaberrima	Rainfed lowland	No	Yes	Yes	O. glaberrima group	No	0.00123
1368	WAB0001811	O. glaberrima	Rainfed lowland	No	Yes	Yes	O. glaberrima group	No	0.00195
1369	WAB0002105	O. glaberrima	Irrigated lowland	No	Yes	Yes	O. glaberrima group	No	0.00228
1370	WAB0001534	O. glaberrima	Rainfed lowland	No	Yes	Yes	O. glaberrima group	No	0.00152
1371	WAB0014510	O. glaberrima	Irrigated lowland	No	Yes	Yes	O. glaberrima group	No	0.00184
1372	WAB0001615	O. glaberrima	Rainfed lowland	No	Yes	Yes	O. glaberrima group	No	0.0013
1373	WAB0029421	O. glaberrima	Irrigated lowland	No	Yes	Yes	O. glaberrima group	No	0.00127
1374	WAB0021407	O. glaberrima	Irrigated lowland	No	Yes	Yes	O. glaberrima group	No	0.00134
1375	WAB0032624	O. glaberrima	Irrigated lowland	No	Yes	Yes	O. glaberrima group	No	0.0013
1376	WAB0029084	O. glaberrima	Mangrove	No	Yes	Yes	O. glaberrima group	No	0.00112
1377	WAB0029293	O. glaberrima	Irrigated lowland	No	Yes	Yes	O. glaberrima group	No	0.00105
1378	WAB0002023	O. glaberrima	Irrigated lowland	No	Yes	Yes	O. glaberrima group	No	0.00116
1379	WAB0032249	O. glaberrima	Rainfed lowland	No	Yes	Yes	O. glaberrima group	No	0.00137
1380	WAB0029167	O. glaberrima	Rainfed lowland	No	Yes	Yes	O. glaberrima group	No	0.00127
1381	WAB0029198	O. glaberrima	Irrigated lowland	No	Yes	Yes	O. glaberrima group	No	0.00119
1382	WAB0002087	O. glaberrima	Irrigated lowland	No	Yes	Yes	O. glaberrima group	No	0.00090432
1383	WAB0025881-B	O. glaberrima	Rainfed lowland	No	Yes	No	O. glaberrima clustered with upland O. sativa	Yes	0.00619	Regenerated seed lot misclassified with another species
1384	WAB0022421	O. glaberrima	Irrigated lowland	No	Yes	Yes	O. glaberrima group	No	0.00163
1385	WAB0030222	O. glaberrima	Irrigated lowland	No	Yes	Yes	O. glaberrima group	No	0.00181
1386	WAB0009234	O. glaberrima	Irrigated lowland	No	Yes	Yes	O. glaberrima group	No	0.00057877
1387	WAB0009708	O. glaberrima	Irrigated lowland	No	Yes	No	O. glaberrima clustered with lowland O. sativa	Yes	0.0072
1388	WAB0029288	O. glaberrima	Irrigated lowland	No	Yes	Yes	O. glaberrima group	No	0.00148
1389	WAB0024655	O. glaberrima	Rainfed lowland	No	Yes	Yes	O. glaberrima group	No	0.00116
1390	WAB0002188	O. glaberrima	Irrigated lowland	No	Yes	Yes	O. glaberrima group	No	0.00217
1391	WAB0029183	O. glaberrima	Irrigated lowland	No	Yes	Yes	O. glaberrima group	No	0.00228
1392	WAB0029338	O. glaberrima	Lowland	No	Yes	Yes	O. glaberrima group	No	0.00195
1393	WAB0019886	O. glaberrima	Rainfed lowland	No	Yes	No	O. glaberrima clustered with lowland O. sativa	Yes	0.00579
1394	WAB0008003	O. glaberrima	Rainfed lowland	No	Yes	Yes	O. glaberrima group	No	0.00137
1395	WAB0030229	O. glaberrima	Lowland	No	Yes	Yes	O. glaberrima group	No	0.00119
1396	WAB0029086	O. glaberrima	Irrigated lowland	No	Yes	No	O. glaberrima clustered with lowland O. sativa	Yes	0.00608
1397	WAB0021679	O. glaberrima	Lowland	No	Yes	Yes	O. glaberrima group	No	0.00123
1398	WAB0013344	O. glaberrima	Irrigated lowland	No	Yes	Yes	O. glaberrima group	No	0.00123
1399	WAB0029024	O. glaberrima	Upland	No	Yes	Yes	O. glaberrima group	No	0.00148
1400	WAB0021838	O. glaberrima	Irrigated lowland	No	Yes	Yes	O. glaberrima group	No	0.0026
1401	WAB0029200	O. glaberrima	Irrigated lowland	No	Yes	Yes	O. glaberrima group	No	0.00152
1402	WAB0032506	O. glaberrima	Irrigated lowland	No	Yes	Yes	O. glaberrima group	No	0.00134
1403	WAB0029184	O. glaberrima	Irrigated lowland	No	Yes	Yes	O. glaberrima group	No	0.00232
1404	WAB0029148	O. glaberrima	Rainfed lowland	No	Yes	Yes	O. glaberrima group	No	0.00119
1405	WAB0029102	O. glaberrima	Upland	No	Yes	Yes	O. glaberrima group	No	0.00156
1406	WAB0032297	O. glaberrima	Lowland	No	Yes	Yes	O. glaberrima group	No	0.0021
1407	WAB0030262	O. sativa spp. indica	Rainfed lowland	No	Yes	Yes	Lowland O. sativa group	No	0.00434
1408	WAB0001617	O. glaberrima	Rainfed lowland	No	Yes	Yes	O. glaberrima group	No	0.00166
1409	WAB0032531	O. glaberrima	Irrigated lowland	No	Yes	Yes	O. glaberrima group	No	0.00184
1410	WAB0025363	O. glaberrima	Irrigated lowland	No	Yes	Yes	O. glaberrima group	No	0.00268
1411	WAB0001547	O. glaberrima	Rainfed lowland	No	Yes	Yes	O. glaberrima group	No	0.00123
1412	WAB0032804	O. glaberrima	Irrigated lowland	No	Yes	Yes	O. glaberrima group	No	0.00145
1413	WAB0032893	O. glaberrima	Irrigated lowland	No	Yes	Yes	O. glaberrima group	No	0.00184
1414	WAB0032662	O. sativa spp. indica	Irrigated lowland	No	Yes	Yes	Lowland O. sativa group	No	0.01349
1415	WAB0020595	O. glaberrima	Irrigated lowland	No	Yes	Yes	O. glaberrima group	No	0.00127
1416	WAB0032342	O. glaberrima	Irrigated lowland	No	Yes	Yes	O. glaberrima group	No	0.0038
1417	WAB0030263	O. glaberrima	Rainfed lowland	No	Yes	No	O. glaberrima clustered with lowland O. sativa	Yes	0.00539
1418	WAB0002010	O. glaberrima	Irrigated lowland	No	Yes	Yes	O. glaberrima group	No	0.00123
1419	WAB0036881	O. glaberrima	Upland	No	Yes	Yes	O. glaberrima group	No	0.00152
1420	WAB0032401	O. glaberrima	Irrigated lowland	No	Yes	Yes	O. glaberrima group	No	0.00112
1421	WAB0020078	O. glaberrima	Lowland	No	Yes	Yes	O. glaberrima group	No	0.00166
1422	WAB0025390	O. glaberrima	Irrigated lowland	No	Yes	Yes	O. glaberrima group	No	0.00166
1423	WAB0032491	O. glaberrima	Irrigated lowland	No	Yes	Yes	O. glaberrima group	No	0.00137
1424	WAB0029237	O. glaberrima	Irrigated lowland	No	Yes	Yes	O. glaberrima group	No	0.00152
1425	WAB0029182	O. glaberrima	Irrigated lowland	No	Yes	Yes	O. glaberrima group	No	0.00159
1426	WAB0031057	O. glaberrima	Upland	No	Yes	Yes	O. glaberrima group	No	0.00148
1427	WAB0029114	O. glaberrima	Lowland	No	Yes	Yes	O. glaberrima group	No	0.00145
1428	WAB0009483	O. glaberrima	Irrigated lowland	No	Yes	No	O. glaberrima clustered with lowland O. sativa	Yes	0.00572
1429	WAB0021028	O. glaberrima	Irrigated lowland	No	Yes	Yes	O. glaberrima group	No	0.00119
1430	WAB0025362	O. glaberrima	Irrigated lowland	No	Yes	Yes	O. glaberrima group	No	0.00546
1431	WAB0020479	O. glaberrima	Lowland	No	Yes	Yes	O. glaberrima group	No	0.00156
1432	WAB0001798	O. glaberrima	Rainfed lowland	No	Yes	Yes	O. glaberrima group	No	0.00141
1433	WAB0029340	O. glaberrima	Lowland	No	Yes	Yes	O. glaberrima group	No	0.00159
1434	WAB0029177	O. glaberrima	Unknown	No	Yes	Yes	O. glaberrima group	No	0.00148
1435	WAB0029379	O. glaberrima	Irrigated lowland	No	Yes	Yes	O. glaberrima group	No	0.00177
1436	WAB0024057	O. glaberrima	Floating	No	Yes	Yes	O. glaberrima group	No	0.00174
1437	WABTMP18	O. glaberrima	Lowland	No	Yes	Yes	O. glaberrima group	No	0.00159
1438	WAB0032197	O. glaberrima	Rainfed lowland	No	Yes	Yes	O. glaberrima group	No	0.00134
1439	WAB0008663	O. glaberrima	Lowland	No	Yes	Yes	O. glaberrima group	No	0.0013
1440	WAB0029072	O. glaberrima	Rainfed lowland	No	Yes	Yes	O. glaberrima group	No	0.00145
1441	WAB0029214	O. glaberrima	Irrigated lowland	No	Yes	Yes	O. glaberrima group	No	0.00137
1442	WAB0009474	O. glaberrima	Irrigated lowland	No	Yes	Yes	O. glaberrima group	No	0.00166
1443	WAB0032487	O. glaberrima	Irrigated lowland	No	Yes	Yes	O. glaberrima group	No	0.00109
1444	WAB0029153	O. glaberrima	Rainfed lowland	No	Yes	Yes	O. glaberrima group	No	0.00152
1445	WAB0029014	O. sativa spp. indica	Irrigated lowland	No	Yes	Yes	Lowland O. sativa group	No	0.00517
1446	WAB0036837	O. glaberrima	Irrigated lowland	No	Yes	Yes	O. glaberrima group	No	0.00116
1447	WAB0032789	O. glaberrima	Irrigated lowland	No	Yes	Yes	O. glaberrima group	No	0.00246
1448	WAB0002143	O. glaberrima	Irrigated lowland	No	Yes	Yes	O. glaberrima group	No	0.0007958
1449	WAB0001515	O. glaberrima	Rainfed lowland	No	Yes	Yes	O. glaberrima group	No	0.00184
1450	WAB0029243	O. glaberrima	Irrigated lowland	No	Yes	Yes	O. glaberrima group	No	0.00116
1451	WAB0001481	O. glaberrima	Rainfed lowland	No	Yes	Yes	O. glaberrima group	No	0.00119
1452	WAB0029197	O. glaberrima	Irrigated lowland	No	Yes	Yes	O. glaberrima group	No	0.00127
1453	WAB0001635	O. glaberrima	Rainfed lowland	No	Yes	Yes	O. glaberrima group	No	0.00745
1454	WAB0009261	O. glaberrima	Irrigated lowland	No	Yes	Yes	O. glaberrima group	No	0.0013
1455	WAB0001745	O. glaberrima	Rainfed lowland	No	Yes	Yes	O. glaberrima group	No	0.00166
1456	WAB0001458	O. glaberrima	Rainfed lowland	No	Yes	Yes	O. glaberrima group	No	0.00097667
1457	WAB0008600-B	O. glaberrima	Rainfed lowland	No	Yes	No	O. glaberrima clustered with lowland O. sativa	Yes	0.00528	Regenerated seed lot misclassified with another species
1458	WAB0001832	O. glaberrima	Rainfed lowland	No	Yes	Yes	O. glaberrima group	No	0.0013
1459	WAB0020139	O. glaberrima	Rainfed lowland	No	Yes	Yes	O. glaberrima group	No	0.00224	Original seed lot classified as expected
1460	WAB0029349-B	O. sativa spp. indica	Rainfed lowland	No	Yes	No	O. sativa clustered with O. glaberrima	Yes	0.003	Regenerated seed lot misclassified with another species
1461	WAB0036878	O. glaberrima	Irrigated lowland	No	Yes	Yes	O. glaberrima group	No	0.00228	Original seed lot classified as expected
1462	WAB0029359	O. glaberrima	Irrigated lowland	No	Yes	Yes	O. glaberrima group	No	0.0013
1463	WAB0029418	O. glaberrima	Lowland	No	Yes	Yes	O. glaberrima group	No	0.00177
1464	WAB0012919	O. glaberrima	Irrigated lowland	No	Yes	Yes	O. glaberrima group	No	0.00731
1465	WAB0010588	O. glaberrima	Irrigated lowland	No	Yes	Yes	O. glaberrima group	No	0.0009405
1466	WAB0021598	O. glaberrima	Lowland	No	Yes	Yes	O. glaberrima group	No	0.00116
1467	WAB0009198	O. glaberrima	Irrigated lowland	No	Yes	Yes	O. glaberrima group	No	0.00101
1468	WAB0001536	O. glaberrima	Rainfed lowland	No	Yes	Yes	O. glaberrima group	No	0.00127
1469	WAB0009224	O. glaberrima	Irrigated lowland	No	Yes	Yes	O. glaberrima group	No	0.0009405
1470	WAB0008948	O. glaberrima	Irrigated lowland	No	Yes	Yes	O. glaberrima group	No	0.01935
1471	WAB0019889	O. glaberrima	Lowland	No	Yes	Yes	O. glaberrima group	No	0.0013
1472	WAB0021348	O. glaberrima	Rainfed lowland	No	Yes	Yes	O. glaberrima group	No	0.00116
1473	WAB0007879	O. glaberrima	Lowland	No	Yes	Yes	O. glaberrima group	No	0.00148
1474	WAB0013353	O. glaberrima	Irrigated lowland	No	Yes	Yes	O. glaberrima group	No	0.00221
1475	WAB0001532	O. glaberrima	Rainfed lowland	No	Yes	Yes	O. glaberrima group	No	0.00148
1476	WAB0001744	O. glaberrima	Rainfed lowland	No	Yes	Yes	O. glaberrima group	No	0.00090432
1477	WAB0032554	O. glaberrima	Irrigated lowland	No	Yes	Yes	O. glaberrima group	No	0.00123
1478	WAB0002183	O. glaberrima	Irrigated lowland	No	Yes	Yes	O. glaberrima group	No	0.00192
1479	WAB0029219	O. glaberrima	Irrigated lowland	No	Yes	Yes	O. glaberrima group	No	0.00159
1480	WAB0001795	O. glaberrima	Rainfed lowland	No	Yes	Yes	O. glaberrima group	No	0.00148
1481	WAB0025213	O. glaberrima	Irrigated lowland	No	Yes	Yes	O. glaberrima group	No	0.00116
1482	WAB0013171	O. glaberrima	Irrigated lowland	No	Yes	Yes	O. glaberrima group	No	0.00119
1483	WAB0025927	O. glaberrima	Irrigated lowland	No	Yes	Yes	O. glaberrima group	No	0.00188
1484	WAB0020799	O. glaberrima	Lowland	No	Yes	Yes	O. glaberrima group	No	0.00177
1485	WAB0032200	O. glaberrima	Irrigated lowland	No	Yes	Yes	O. glaberrima group	No	0.00163
1486	WAB0032737	O. glaberrima	Irrigated lowland	No	Yes	Yes	O. glaberrima group	No	0.00112
1487	WAB0020481	O. glaberrima	Rainfed lowland	No	Yes	Yes	O. glaberrima group	No	0.0013	Original seed lot classified as expected
1488	WAB0008652	O. sativa spp. indica	Lowland	No	Yes	Yes	Lowland O. sativa group	No	0.00503
1489	WAB0009274	O. glaberrima	Irrigated lowland	No	Yes	Yes	O. glaberrima group	No	0.00199
1490	WAB0029143	O. glaberrima	Rainfed lowland	No	Yes	Yes	O. glaberrima group	No	0.00127
1491	WAB0032279	O. glaberrima	Irrigated lowland	No	Yes	Yes	O. glaberrima group	No	0.00203
1492	WAB0026119	O. glaberrima	Rainfed lowland	No	Yes	Yes	O. glaberrima group	No	0.00134
1493	WAB0009705	O. glaberrima	Irrigated lowland	No	Yes	Yes	O. glaberrima group	No	0.00105
1494	WAB0009733	O. glaberrima	Irrigated lowland	No	Yes	Yes	O. glaberrima group	No	0.00163
1495	WAB0021821	O. glaberrima	Irrigated lowland	No	Yes	Yes	O. glaberrima group	No	0.00268
1496	WAB0001772	O. glaberrima	Rainfed lowland	No	Yes	Yes	O. glaberrima group	No	0.00232
1497	WAB0009681	O. sativa spp. indica	Irrigated lowland	No	Yes	Yes	Lowland O. sativa group	No	0.0055
1498	WAB0029380	O. glaberrima	Irrigated lowland	No	Yes	Yes	O. glaberrima group	No	0.00163
1499	WAB0001514	O. glaberrima	Rainfed lowland	No	Yes	Yes	O. glaberrima group	No	0.00127
1500	WAB0021497	O. glaberrima	Irrigated lowland	No	Yes	Yes	O. glaberrima group	No	0.0009405
1501	WAB0013414	O. glaberrima	Irrigated lowland	No	Yes	Yes	O. glaberrima group	No	0.00105
1502	WAB0032694	O. glaberrima	Irrigated lowland	No	Yes	Yes	O. glaberrima group	No	0.00109
1503	WAB0001735	O. glaberrima	Rainfed lowland	No	Yes	Yes	O. glaberrima group	No	0.00097667
1504	WAB0001444	O. glaberrima	Rainfed lowland	No	Yes	Yes	O. glaberrima group	No	0.00105
1505	WAB0002050	O. glaberrima	Irrigated lowland	No	Yes	Yes	O. glaberrima group	No	0.00141
1506	WAB0001847	O. glaberrima	Rainfed lowland	No	Yes	Yes	O. glaberrima group	No	0.00213
1507	WAB0001347	O. glaberrima	Rainfed lowland	No	Yes	Yes	O. glaberrima group	No	0.00152
1508	WAB0029354	O. glaberrima	Irrigated lowland	No	Yes	Yes	O. glaberrima group	No	0.00206
1509	WAB0002219	O. glaberrima	Rainfed lowland	No	Yes	Yes	O. glaberrima group	No	0.00148
1510	WAB0026050	O. glaberrima	Irrigated lowland	No	Yes	Yes	O. glaberrima group	No	0.00116
1511	WAB0020539	O. glaberrima	Rainfed lowland	No	Yes	Yes	O. glaberrima group	No	0.00246
1512	WAB0029409	O. glaberrima	Irrigated lowland	No	Yes	Yes	O. glaberrima group	No	0.00159
1513	WAB0009707	O. glaberrima	Irrigated lowland	No	Yes	Yes	O. glaberrima group	No	0.0009405
1514	WAB0029364	O. glaberrima	Irrigated lowland	No	Yes	Yes	O. glaberrima group	No	0.00203
1515	WAB0032226	O. glaberrima	Rainfed lowland	No	Yes	Yes	O. glaberrima group	No	0.00177
1516	WAB0009073	O. glaberrima	Irrigated lowland	No	Yes	Yes	O. glaberrima group	No	0.0055
1517	WAB0032581	O. glaberrima	Irrigated lowland	No	Yes	Yes	O. glaberrima group	No	0.00083198
1518	WAB0029220	O. glaberrima	Irrigated lowland	No	Yes	Yes	O. glaberrima group	No	0.00101
1519	WAB0001657	O. glaberrima	Rainfed lowland	No	Yes	Yes	O. glaberrima group	No	0.0013
1520	WAB0020192-B	O. glaberrima	Rainfed lowland	No	Yes	No	O. glaberrima clustered with upland O. sativa	Yes	0.00387	Regenerated seed lot misclassified with another species
1521	WAB0007963	O. glaberrima	Lowland	No	Yes	Yes	O. glaberrima group	No	0.00112
1522	WAB0015003	O. glaberrima	Irrigated lowland	No	Yes	Yes	O. glaberrima group	No	0.00097667
1523	WAB0021420	O. glaberrima	Irrigated lowland	No	Yes	Yes	O. glaberrima group	No	0.00148
1524	WAB0021653	O. glaberrima	Lowland	No	Yes	Yes	O. glaberrima group	No	0.00119
1525	WAB0024113	O. glaberrima	Floating	No	Yes	Yes	O. glaberrima group	No	0.00083198
1526	WAB0020167	O. glaberrima	Lowland	No	Yes	Yes	O. glaberrima group	No	0.00181
1527	WAB0011910	O. glaberrima	Lowland	No	Yes	Yes	O. glaberrima group	No	0.00134
1528	WAB0034127	O. glaberrima	Upland	No	Yes	Yes	O. glaberrima group	No	0.0013
1529	WAB0020781	O. glaberrima	Irrigated lowland	No	Yes	Yes	O. glaberrima group	No	0.00105
1530	WAB0032283	O. glaberrima	Rainfed lowland	No	Yes	Yes	O. glaberrima group	No	0.02094
1531	WAB0007976	O. glaberrima	Rainfed lowland	No	Yes	Yes	O. glaberrima group	No	0.00116
1532	WAB0032749	O. glaberrima	Irrigated lowland	No	Yes	Yes	O. glaberrima group	No	0.00177
1533	WAB0001588	O. glaberrima	Rainfed lowland	No	Yes	Yes	O. glaberrima group	No	0.00116
1534	WAB0029081	O. glaberrima	Rainfed lowland	No	Yes	Yes	O. glaberrima group	No	0.00217
1535	WAB0029074	O. glaberrima	Rainfed lowland	No	Yes	Yes	O. glaberrima group	No	0.00123
1536	WAB0014995	O. glaberrima	Irrigated lowland	No	Yes	Yes	O. glaberrima group	No	0.00177
1537	WAB0029322	O. glaberrima	Irrigated lowland	No	Yes	Yes	O. glaberrima group	No	0.0013
1538	WAB0020152	O. glaberrima	Hydromorphic	No	Yes	Yes	O. glaberrima group	No	0.0013
1539	WAB0007971	O. glaberrima	Rainfed lowland	No	Yes	Yes	O. glaberrima group	No	0.00090432
1540	WAB0001685	O. glaberrima	Rainfed lowland	No	Yes	Yes	O. glaberrima group	No	0.00177
1541	WAB0001610	O. glaberrima	Rainfed lowland	No	Yes	Yes	O. glaberrima group	No	0.00127
1542	WAB0009293	O. glaberrima	Irrigated lowland	No	Yes	Yes	O. glaberrima group	No	0.00326
1543	WAB0032319	O. glaberrima	Upland	No	Yes	Yes	O. glaberrima group	No	0.00097667
1544	WAB0009704	O. glaberrima	Irrigated lowland	No	Yes	Yes	O. glaberrima group	No	0.00232
1545	WAB0001695	O. glaberrima	Rainfed lowland	No	Yes	Yes	O. glaberrima group	No	0.00141
1546	WAB0006861	O. glaberrima	Rainfed lowland	No	Yes	Yes	O. glaberrima group	No	0.00068729
1547	WAB0002099	O. glaberrima	Irrigated lowland	No	Yes	Yes	O. glaberrima group	No	0.0009405
1548	WAB0032188	O. sativa spp. indica	Irrigated lowland	No	Yes	Yes	Lowland O. sativa group	No	0.00402
1549	WAB0029112	O. glaberrima	Irrigated lowland	No	Yes	Yes	O. glaberrima group	No	0.00119
1550	WAB0002048	O. glaberrima	Irrigated lowland	No	Yes	Yes	O. glaberrima group	No	0.00264
1551	WAB0032501	O. glaberrima	Irrigated lowland	No	Yes	Yes	O. glaberrima group	No	0.0013
1552	WAB0008760	O. glaberrima	Rainfed lowland	No	Yes	Yes	O. glaberrima group	No	0.00148
1553	WAB0022406	O. glaberrima	Lowland	No	Yes	Yes	O. glaberrima group	No	0.00116
1554	WAB0001777	O. glaberrima	Rainfed lowland	No	Yes	Yes	O. glaberrima group	No	0.00097667
1555	WAB0029350	O. glaberrima	Irrigated lowland	No	Yes	Yes	O. glaberrima group	No	0.00275
1556	WAB0029391	O. glaberrima	Lowland	No	Yes	Yes	O. glaberrima group	No	0.00105
1557	WAB0001464	O. glaberrima	Rainfed lowland	No	Yes	Yes	O. glaberrima group	No	0.00116
1558	WAB0024975	O. glaberrima	Irrigated lowland	No	Yes	Yes	O. glaberrima group	No	0.01277
1559	WAB0029425	O. glaberrima	Irrigated lowland	No	Yes	Yes	O. glaberrima group	No	0.00101
1560	WAB0029318-B	O. glaberrima	Rainfed lowland	No	Yes	No	O. glaberrima clustered with lowland O. sativa	Yes	0.00503	Regenerated seed lot misclassified with another species
1561	WAB0001542	O. glaberrima	Rainfed lowland	No	Yes	Yes	O. glaberrima group	No	0.00101
1562	WAB0001521	O. glaberrima	Rainfed lowland	No	Yes	Yes	O. glaberrima group	No	0.00112
1563	WAB0020135	O. glaberrima	Upland	No	Yes	Yes	O. glaberrima group	No	0.00333
1564	WAB0032268	O. sativa	Irrigated lowland	No	Yes	No	O. sativa clustered with O. glaberrima	Yes	0.00123
1565	WAB0026783	O. glaberrima	Irrigated lowland	No	Yes	Yes	O. glaberrima group	No	0.00177
1566	WAB0002200	O. glaberrima	Lowland	No	Yes	Yes	O. glaberrima group	No	0.00123
1567	WAB0007948	O. glaberrima	Hydromorphic	No	Yes	Yes	O. glaberrima group	No	0.00134
1568	WAB0009711	O. glaberrima	Irrigated lowland	No	Yes	Yes	O. glaberrima group	No	0.00116
1569	WAB0021843	O. glaberrima	Lowland	No	Yes	Yes	O. glaberrima group	No	0.00145
1570	WAB0001659	O. glaberrima	Rainfed lowland	No	Yes	Yes	O. glaberrima group	No	0.00221
1571	WAB0024100	O. glaberrima	Floating	No	Yes	Yes	O. glaberrima group	No	0.00101
1572	WAB0020513	O. glaberrima	Rainfed lowland	No	Yes	Yes	O. glaberrima group	No	0.00159
1573	WAB0002118	O. glaberrima	Irrigated lowland	No	Yes	Yes	O. glaberrima group	No	0.00134
1574	WAB0032282	O. glaberrima	Irrigated lowland	No	Yes	Yes	O. glaberrima group	No	0.00148
1575	WAB0025758	O. sativa spp. indica	Rainfed lowland	No	Yes	Yes	Lowland O. sativa group	No	0.00496
1576	WAB0001422	O. glaberrima	Irrigated lowland	No	Yes	Yes	O. glaberrima group	No	0.00145
1577	WAB0020504	O. glaberrima	Lowland	No	Yes	Yes	O. glaberrima group	No	0.00134
1578	WAB0015007	O. glaberrima	Irrigated lowland	No	Yes	Yes	O. glaberrima group	No	0.00105
1579	WAB0002041	O. glaberrima	Irrigated lowland	No	Yes	Yes	O. glaberrima group	No	0.00166
1580	WAB0036867	O. glaberrima	Rainfed lowland	No	Yes	Yes	O. glaberrima group	No	0.00145
1581	WAB0021752	O. glaberrima	Lowland	No	Yes	Yes	O. glaberrima group	No	0.00097667
1582	WAB0021778	O. glaberrima	Lowland	No	Yes	Yes	O. glaberrima group	No	0.00148
1583	WAB0024076	O. glaberrima	Floating	No	Yes	Yes	O. glaberrima group	No	0.00177
1584	WAB0025947	O. glaberrima	Rainfed lowland	No	Yes	Yes	O. glaberrima group	No	0.0017
1585	WAB0020748	O. glaberrima	Irrigated lowland	No	Yes	Yes	O. glaberrima group	No	0.00097667
1586	WAB0035256	O. glaberrima	Upland	No	Yes	Yes	O. glaberrima group	No	0.00112
1587	WAB0010036	O. glaberrima	Irrigated lowland	No	Yes	Yes	O. glaberrima group	No	0.00814
1588	WAB0032898	O. glaberrima	Irrigated lowland	No	Yes	Yes	O. glaberrima group	No	0.00163
1589	WAB0001884	O. glaberrima	Rainfed lowland	No	Yes	Yes	O. glaberrima group	No	0.00137
1590	WAB0002110	O. glaberrima	Irrigated lowland	No	Yes	Yes	O. glaberrima group	No	0.00119
1591	WAB0024047	O. glaberrima	Floating	No	Yes	Yes	O. glaberrima group	No	0.00228
1592	WAB0020716	O. glaberrima	Irrigated lowland	No	Yes	Yes	O. glaberrima group	No	0.00109
1593	WAB0024115	O. glaberrima	Floating	No	Yes	Yes	O. glaberrima group	No	0.00134
1594	WAB0011912	O. glaberrima	Lowland	No	Yes	Yes	O. glaberrima group	No	0.00206
1595	WAB0032587	O. glaberrima	Irrigated lowland	No	Yes	Yes	O. glaberrima group	No	0.00163
1596	WAB0002042	O. glaberrima	Irrigated lowland	No	Yes	Yes	O. glaberrima group	No	0.00090432
1597	WAB0001435	O. glaberrima	Irrigated lowland	No	Yes	Yes	O. glaberrima group	No	0.0017
1598	WAB0036832	O. glaberrima	Upland	No	Yes	Yes	O. glaberrima group	No	0.00109
1599	WAB0013395	O. glaberrima	Irrigated lowland	No	Yes	Yes	O. glaberrima group	No	0.00181
1600	WAB0009306	O. glaberrima	Irrigated lowland	No	Yes	Yes	O. glaberrima group	No	0.00116
1601	WAB0014434	O. glaberrima	Lowland	No	Yes	Yes	O. glaberrima group	No	0.00354
1602	WAB0001360	O. glaberrima	Upland	No	Yes	Yes	O. glaberrima group	No	0.00286
1603	WAB0020527	O. glaberrima	Irrigated lowland	No	Yes	Yes	O. glaberrima group	No	0.00105
1604	WAB0032472	O. glaberrima	Irrigated lowland	No	Yes	Yes	O. glaberrima group	No	0.00116
1605	WAB0029337	O. glaberrima	Lowland	No	Yes	Yes	O. glaberrima group	No	0.01624
1606	WAB0032755	O. glaberrima	Irrigated lowland	No	Yes	Yes	O. glaberrima group	No	0.00156
1607	WAB0032752	O. glaberrima	Irrigated lowland	No	Yes	Yes	O. glaberrima group	No	0.0025
1608	WAB0029162	O. glaberrima	Rainfed lowland	No	Yes	Yes	O. glaberrima group	No	0.00195
1609	WAB0032655	O. glaberrima	Irrigated lowland	No	Yes	Yes	O. glaberrima group	No	0.00152
1610	WAB0029235	O. glaberrima	Irrigated lowland	No	Yes	Yes	O. glaberrima group	No	0.00188
1611	WAB0035262	O. glaberrima	Irrigated lowland	No	Yes	Yes	O. glaberrima group	No	0.00101
1612	WAB0002191	O. glaberrima	Irrigated lowland	No	Yes	Yes	O. glaberrima group	No	0.00242
1613	WAB0032683	O. glaberrima	Irrigated lowland	No	Yes	Yes	O. glaberrima group	No	0.01233
1614	WAB0001613	O. glaberrima	Rainfed lowland	No	Yes	Yes	O. glaberrima group	No	0.00127
1615	WAB0013503	O. glaberrima	Irrigated lowland	No	Yes	Yes	O. glaberrima group	No	0.00156
1616	WAB0009756	O. sativa spp. indica	Rainfed lowland	No	Yes	Yes	Lowland O. sativa group	No	0.00575
1617	WAB0032550	O. glaberrima	Irrigated lowland	No	Yes	Yes	O. glaberrima group	No	0.00145
1618	WAB0009362	O. sativa spp. indica	Lowland	No	Yes	Yes	Lowland O. sativa group	No	0.00767
1619	WAB0036270	O. glaberrima	Upland	No	Yes	Yes	O. glaberrima group	No	0.00181
1620	WAB0009092	O. sativa spp. indica	Lowland	No	Yes	Yes	Lowland O. sativa group	No	0.00731
1621	WAB0029410	O. glaberrima	Lowland	No	Yes	Yes	O. glaberrima group	No	0.0017
1622	WAB0002137	O. glaberrima	Upland	No	Yes	Yes	O. glaberrima group	No	0.00213
1623	WAB0032964	O. glaberrima	Irrigated lowland	No	Yes	Yes	O. glaberrima group	No	0.00152
1624	WAB0033522	O. glaberrima	Floating	No	Yes	Yes	O. glaberrima group	No	0.00159
1625	WAB0021384	O. sativa spp. indica	Irrigated lowland	No	Yes	Yes	Lowland O. sativa group	No	0.00496
1626	WAB0009225	O. glaberrima	Irrigated lowland	No	Yes	Yes	O. glaberrima group	No	0.00192
1627	WAB0029110	O. glaberrima	Irrigated lowland	No	Yes	Yes	O. glaberrima group	No	0.00112
1628	WAB0020526	O. glaberrima	Irrigated lowland	No	Yes	Yes	O. glaberrima group	No	0.00112
1629	WAB0020158	O. glaberrima	Irrigated lowland	No	Yes	Yes	O. glaberrima group	No	0.00228
1630	WAB0001876	O. glaberrima	Rainfed lowland	No	Yes	Yes	O. glaberrima group	No	0.00148
1631	WAB0013189	O. glaberrima	Irrigated lowland	No	Yes	Yes	O. glaberrima group	No	0.00246
1632	WAB0029360	O. glaberrima	Irrigated lowland	No	Yes	Yes	O. glaberrima group	No	0.0013
1633	WAB0029192	O. glaberrima	Irrigated lowland	No	Yes	Yes	O. glaberrima group	No	0.00232
1634	WAB0020828	O. glaberrima	Lowland	No	Yes	Yes	O. glaberrima group	No	0.00181
1635	WAB0032746	O. glaberrima	Irrigated lowland	No	Yes	Yes	O. glaberrima group	No	0.00148
1636	WAB0019892	O. glaberrima	Lowland	No	Yes	Yes	O. glaberrima group	No	0.00163
1637	WAB0032502	O. sativa spp. indica	Irrigated lowland	No	Yes	Yes	Lowland O. sativa group	No	0.03104
1638	WAB0020121	O. glaberrima	Irrigated lowland	No	Yes	Yes	O. glaberrima group	No	0.00137
1639	WAB0014501	O. glaberrima	Mangrove	No	Yes	Yes	O. glaberrima group	No	0.00181
1640	WAB0021002	O. glaberrima	Upland	No	Yes	Yes	O. glaberrima group	No	0.00163
1641	WAB0029090	O. glaberrima	Lowland	No	Yes	Yes	O. glaberrima group	No	0.0007958
1642	WAB0001630	O. glaberrima	Rainfed lowland	No	Yes	Yes	O. glaberrima group	No	0.00141
1643	WAB0029189	O. glaberrima	Irrigated lowland	No	Yes	Yes	O. glaberrima group	No	0.00109
1644	WAB0001472	O. glaberrima	Rainfed lowland	No	Yes	Yes	O. glaberrima group	No	0.00123
1645	WAB0001474	O. glaberrima	Rainfed lowland	No	Yes	Yes	O. glaberrima group	No	0.00488
1646	WAB0032332	O. glaberrima	Upland	No	Yes	Yes	O. glaberrima group	No	0.0013
1647	WAB0021724	O. glaberrima	Upland	No	Yes	Yes	O. glaberrima group	No	0.00286
1648	WAB0006864	O. glaberrima	Rainfed lowland	No	Yes	Yes	O. glaberrima group	No	0.00192
1649	WAB0009077	O. glaberrima	Irrigated lowland	No	Yes	Yes	O. glaberrima group	No	0.0212
1650	WAB0020677	O. glaberrima	Irrigated lowland	No	Yes	Yes	O. glaberrima group	No	0.0013
1651	WAB0029225	O. glaberrima	Upland	No	Yes	Yes	O. glaberrima group	No	0.00188
1652	WAB0032541	O. glaberrima	Irrigated lowland	No	Yes	Yes	O. glaberrima group	No	0.00123
1653	WAB0037096	O. glaberrima	Upland	No	Yes	Yes	O. glaberrima group	No	0.00188
1654	WAB0003712	O. sativa spp. indica	Rainfed lowland	No	Yes	Yes	Lowland O. sativa group	No	0.00705
1655	WAB0018571	O. sativa spp. japonica	Upland	No	Yes	Yes	Upland O. sativa group	No	0.01396
1656	WAB0006858	O. sativa spp. japonica	Upland	No	Yes	Yes	Upland O. sativa group	No	0.00463
1657	WABTMP116	O. sativa (interspecific)	Irrigated lowland	No	Yes	Yes	Lowland O. sativa group	No	0.0064
1658	WAB0033741	O. sativa spp. japonica	Upland	No	Yes	Yes	Upland O. sativa group	No	0.00586
1659	WABTMP40	O. sativa spp. indica	Rainfed lowland	No	Yes	Yes	Lowland O. sativa group	No	0.00767
1660	WAB0002265	O. sativa spp. indica	Irrigated lowland	No	Yes	Yes	Lowland O. sativa group	No	0.00593
1661	WAB0004879	O. sativa spp. indica	Irrigated lowland	No	Yes	Yes	Lowland O. sativa group	No	0.00532
1662	WABTMP505	O. sativa spp. indica	Irrigated lowland	No	Yes	Yes	Lowland O. sativa group	No	0.02398
1663	WAB0019621	O. sativa (interspecific)	Upland	No	Yes	Yes	Upland O. sativa group	No	0.00564
1664	WABTMP45	O. sativa spp. indica	Irrigated lowland	No	Yes	Yes	Lowland O. sativa group	No	0.00713
1665	WAB0016249	O. sativa spp. indica	Irrigated lowland	No	Yes	Yes	Lowland O. sativa group	No	0.00586
1666	WABTMP124	O. sativa spp. indica	Rainfed lowland	No	Yes	Yes	Lowland O. sativa group	No	0.01356
1667	WABTMP42	O. sativa spp. indica	Irrigated lowland	No	Yes	Yes	Lowland O. sativa group	No	0.00503
1668	WAB0019714	O. sativa (interspecific)	Rainfed lowland	No	Yes	Yes	Lowland O. sativa group	No	0.00926
1669	WAB0000010	O. sativa spp. japonica	Upland	No	Yes	Yes	Upland O. sativa group	No	0.00546
1670	WAB0019697	O. sativa (interspecific)	Rainfed lowland	No	Yes	Yes	Lowland O. sativa group	No	0.00691
1671	WAB0018253	O. sativa spp. japonica	Upland	No	Yes	Yes	Upland O. sativa group	No	0.00745
1672	WAB0004896	O. sativa spp. indica	Rainfed lowland	No	Yes	Yes	Lowland O. sativa group	No	0.00586
1673	WABTMP88	O. sativa spp. indica	Rainfed lowland	No	Yes	Yes	Lowland O. sativa group	No	0.00535
1674	WAB0004841	O. sativa spp. indica	Rainfed lowland	No	Yes	Yes	Lowland O. sativa group	No	0.00995
1675	WABTMP30	O. sativa spp. indica	Irrigated lowland	No	Yes	Yes	Lowland O. sativa group	No	0.00615
1676	WABTMP93	O. sativa spp. japonica	Upland	No	Yes	Yes	Upland O. sativa group	No	0.00734
1677	WAB0006850	O. sativa spp. indica	Rainfed lowland	No	Yes	Yes	Lowland O. sativa group	No	0.00832
1678	WAB0004848	O. sativa spp. indica	Rainfed lowland	No	Yes	Yes	Lowland O. sativa group	No	0.00637
1679	WAB0004838	O. sativa spp. indica	Rainfed lowland	No	Yes	Yes	Lowland O. sativa group	No	0.00456
1680	WAB0004489	O. sativa spp. indica	Rainfed lowland	No	Yes	Yes	Lowland O. sativa group	No	0.00647
1681	WAB0004728	O. sativa spp. indica	Irrigated lowland	No	Yes	Yes	Lowland O. sativa group	No	0.00644
1682	WAB0000056	O. sativa spp. japonica	Upland	No	Yes	Yes	Upland O. sativa group	No	0.0043
1683	WAB0007903	O. sativa spp. japonica	Upland	No	Yes	Yes	Upland O. sativa group	No	0.00568
1684	WAB0006881	O. sativa spp. japonica	Upland	No	Yes	Yes	Upland O. sativa group	No	0.00394
1685	WABTMP57	O. sativa spp. indica	Irrigated lowland	No	Yes	Yes	Lowland O. sativa group	No	0.00485
1686	WAB0019708	O. sativa (interspecific)	Rainfed lowland	No	Yes	Yes	Lowland O. sativa group	No	0.01031
1687	WAB0026474	O. sativa spp. indica	Rainfed lowland	No	Yes	Yes	Lowland O. sativa group	No	0.00818
1688	WAB0002367	O. sativa spp. indica	Rainfed lowland	Yes	Yes	Yes	Lowland O. sativa group	No	0.00879
1689	WABTMP130	O. sativa spp. indica	Irrigated lowland	No	Yes	Yes	Lowland O. sativa group	No	0.00619
1690	WABTMP41	O. sativa spp. indica	Irrigated lowland	No	Yes	Yes	Lowland O. sativa group	No	0.00506
1691	WABTMP106	O. sativa spp. japonica	Upland	No	Yes	Yes	Upland O. sativa group	No	0.00695
1692	WABTMP401	O. glaberrima	Unknown	No	Yes	Yes	O. glaberrima group	No	0.00611
1693	WAB0007739	O. sativa (interspecific)	Upland	No	Yes	Yes	Upland O. sativa group	No	0.00818
1694	WAB0000221	O. sativa spp. japonica	Upland	No	Yes	Yes	Upland O. sativa group	No	0.00564
1695	WABTMP402	O. glaberrima	Unknown	No	Yes	Yes	O. glaberrima group	No	0.00195
1696	WABTMP50	O. sativa spp. indica	Irrigated lowland	No	Yes	Yes	Lowland O. sativa group	No	0.00506
1697	WABTMP52	O. sativa spp. indica	Irrigated lowland	No	Yes	Yes	Lowland O. sativa group	No	0.00539
1698	WAB0007089	O. sativa spp. japonica	Upland	No	Yes	Yes	Upland O. sativa group	No	0.01584
1699	WAB0003665	O. sativa spp. indica	Rainfed lowland	No	Yes	Yes	Lowland O. sativa group	No	0.00723
1700	WAB0037222	O. sativa spp. indica	Rainfed lowland	No	Yes	Yes	Lowland O. sativa group	No	0.00886
1701	WABTMP122	O. sativa spp. indica	Rainfed lowland	No	Yes	Yes	Lowland O. sativa group	No	0.00572
1702	WABTMP76	O. sativa spp. indica	Rainfed lowland	No	Yes	Yes	Lowland O. sativa group	No	0.00723
1703	WAB0004076	O. sativa spp. japonica	Upland	No	Yes	Yes	Upland O. sativa group	No	0.00814
1704	WABTMP64	O. sativa spp. indica	Rainfed lowland	No	Yes	Yes	Lowland O. sativa group	No	0.00564
1705	WAB0007133	O. sativa spp. japonica	Upland	No	Yes	Yes	Upland O. sativa group	No	0.00488
1706	WABTMP66	O. sativa spp. indica	Irrigated lowland	No	Yes	Yes	Lowland O. sativa group	No	0.00597
1707	WABTMP68	O. sativa spp. indica	Irrigated lowland	No	Yes	Yes	Lowland O. sativa group	No	0.00467
1708	WAB0037214	O. sativa (ARICA)	Irrigated lowland	No	Yes	Yes	Lowland O. sativa group	No	0.00666
1709	WAB0019716	O. sativa (interspecific)	Rainfed lowland	No	Yes	Yes	Lowland O. sativa group	No	0.00561
1710	WAB0012386	O. sativa spp. indica	Rainfed lowland	No	Yes	Yes	Lowland O. sativa group	No	0.00977
1711	WABTMP112	O. sativa spp. japonica	Upland	No	Yes	Yes	Upland O. sativa group	No	0.01404
1712	WABTMP84	O. sativa spp. indica	Irrigated lowland	No	Yes	Yes	Lowland O. sativa group	No	0.01487
1713	WAB0019742	O. sativa (interspecific)	Rainfed lowland	No	Yes	Yes	Lowland O. sativa group	No	0.00662
1714	WAB0019710	O. sativa (interspecific)	Rainfed lowland	No	Yes	Yes	Lowland O. sativa group	No	0.00532
1715	WAB0036890	O. sativa spp. indica	Irrigated lowland	No	Yes	Yes	Lowland O. sativa group	No	0.00716
1716	WAB0006994	O. sativa spp. japonica	Upland	No	Yes	Yes	Upland O. sativa group	No	0.006
1717	WAB0006775	O. sativa spp. indica	Irrigated lowland	No	Yes	Yes	Lowland O. sativa group	No	0.01371
1718	WAB0037071	O. sativa spp. indica	Irrigated lowland	No	Yes	Yes	Lowland O. sativa group	No	0.00561
1719	WAB0026746	O. sativa spp. indica	Irrigated lowland	No	Yes	Yes	Lowland O. sativa group	No	0.0064
1720	WAB0007899	O. sativa spp. japonica	Upland	No	Yes	Yes	Upland O. sativa group	No	0.0238
1721	WAB0019720	O. sativa (interspecific)	Rainfed lowland	No	Yes	Yes	Lowland O. sativa group	No	0.00839
1722	WABTMP103	O. sativa spp. indica	Rainfed lowland	No	Yes	Yes	Lowland O. sativa group	No	0.00879
1723	WAB0006772	O. sativa spp. indica	Rainfed lowland	No	Yes	Yes	Lowland O. sativa group	No	0.00676
1724	WAB0019739	O. sativa (interspecific)	Rainfed lowland	No	Yes	Yes	Lowland O. sativa group	No	0.00937
1725	WAB0019711	O. sativa (interspecific)	Rainfed lowland	No	Yes	Yes	Lowland O. sativa group	No	0.00564
1726	WABTMP403	O. glaberrima	Unknown	No	Yes	Yes	O. glaberrima group	No	0.00785
1727	WAB0019721	O. sativa (interspecific)	Rainfed lowland	No	Yes	Yes	Lowland O. sativa group	No	0.00658
1728	WAB0006871	O. glaberrima	Irrigated lowland	No	Yes	Yes	O. glaberrima group	No	0.00195
1729	WABTMP128	O. sativa (interspecific)	Irrigated lowland	No	Yes	Yes	Lowland O. sativa group	No	0.00666
1730	WABTMP129	O. sativa spp. indica	Irrigated lowland	No	Yes	Yes	Lowland O. sativa group	No	0.04352
1731	WAB0015865	O. sativa spp. indica	Rainfed lowland	No	Yes	Yes	Lowland O. sativa group	No	0.0072
1732	WAB0006831	O. sativa spp. indica	Irrigated lowland	No	Yes	Yes	Lowland O. sativa group	No	0.0064
1733	WAB0019722	O. sativa (interspecific)	Rainfed lowland	No	Yes	Yes	Lowland O. sativa group	No	0.0077
1734	WABTMP119	O. sativa spp. indica	Irrigated lowland	No	Yes	Yes	Lowland O. sativa group	No	0.0081
1735	WAB0034964	O. sativa (ARICA)	Upland	No	Yes	Yes	Upland O. sativa group	No	0.00467
1736	WAB0016397	O. sativa spp. indica	Irrigated lowland	No	Yes	Yes	Lowland O. sativa group	No	0.00727
1737	WABTMP44	O. sativa spp. indica	Rainfed lowland	No	Yes	Yes	Lowland O. sativa group	No	0.06927
1738	WABTMP61	O. sativa spp. indica	Rainfed lowland	No	Yes	Yes	Lowland O. sativa group	No	0.00485
1739	WAB0019732	O. sativa (interspecific)	Rainfed lowland	No	Yes	Yes	Lowland O. sativa group	No	0.00463
1740	WABTMP507	O. sativa spp. indica	Irrigated lowland	No	Yes	Yes	Lowland O. sativa group	No	0.00506
1741	WAB0015720	O. sativa spp. indica	Irrigated lowland	No	Yes	Yes	Lowland O. sativa group	No	0.00499
1742	WABTMP48	O. sativa spp. indica	Irrigated lowland	No	Yes	Yes	Lowland O. sativa group	No	0.00488
1743	WABTMP109	O. sativa spp. indica	Rainfed lowland	No	Yes	Yes	Lowland O. sativa group	No	0.00676
1744	WAB0018042	O. sativa (interspecific)	Upland	No	Yes	Yes	Upland O. sativa group	No	0.02152
1745	WAB0004423	O. sativa spp. indica	Irrigated lowland	No	Yes	Yes	Lowland O. sativa group	No	0.00539
1746	WAB0018818	O. sativa spp. indica	Irrigated lowland	No	Yes	Yes	Lowland O. sativa group	No	0.01646
1747	WAB0006902	O. sativa spp. japonica	Upland	No	Yes	Yes	Upland O. sativa group	No	0.0064
1748	WAB0019618	O. sativa (interspecific)	Upland	No	Yes	Yes	Upland O. sativa group	No	0.0055
1749	WAB0019706	O. sativa (interspecific)	Rainfed lowland	No	Yes	Yes	Lowland O. sativa group	No	0.00528
1750	WABTMP107	O. sativa spp. indica	Rainfed lowland	No	Yes	Yes	Lowland O. sativa group	No	0.00506
1751	WAB0034969	O. sativa (ARICA)	Rainfed lowland	No	Yes	Yes	Lowland O. sativa group	No	0.02123
1752	WABTMP404	O. sativa spp. indica	Lowland	No	Yes	Yes	Lowland O. sativa group	No	0.00676
1753	WAB0037220	O. sativa (ARICA)	Irrigated lowland	No	Yes	Yes	Lowland O. sativa group	No	0.00463
1754	WAB0019617	O. sativa (interspecific)	Upland	No	Yes	Yes	Upland O. sativa group	No	0.00629
1755	WABTMP405	O. glaberrima	Unknown	No	Yes	Yes	O. glaberrima group	No	0.00409
1756	WAB0019744	O. sativa (interspecific)	Rainfed lowland	No	Yes	Yes	Lowland O. sativa group	No	0.00557
1757	WAB0019718	O. sativa (interspecific)	Rainfed lowland	No	Yes	Yes	Lowland O. sativa group	No	0.00669
1758	WAB0007088	O. sativa spp. japonica	Upland	No	Yes	Yes	Upland O. sativa group	No	0.01197
1759	WAB0021100	O. sativa spp. indica	Rainfed lowland	No	Yes	Yes	Lowland O. sativa group	No	0.0051
1760	WABTMP49	O. sativa spp. indica	Rainfed lowland	No	Yes	Yes	Lowland O. sativa group	No	0.01045
1761	WABTMP34	O. sativa spp. indica	Rainfed lowland	No	Yes	Yes	Lowland O. sativa group	No	0.00673
1762	WAB0007114	O. sativa spp. japonica	Upland	No	Yes	Yes	Upland O. sativa group	No	0.00503
1763	WAB0014446	O. sativa	Rainfed lowland	No	Yes	No	O. sativa clustered with O. glaberrima	Yes	0.00152
1764	WABTMP71	O. sativa spp. indica	Rainfed lowland	No	Yes	Yes	Lowland O. sativa group	No	0.00532
1765	WABTMP105	O. sativa spp. indica	Rainfed lowland	No	Yes	Yes	Lowland O. sativa group	No	0.00604
1766	WAB0021074	O. sativa spp. indica	Rainfed lowland	No	Yes	Yes	Lowland O. sativa group	No	0.00463
1767	WAB0019749	O. sativa (interspecific)	Rainfed lowland	No	Yes	Yes	Lowland O. sativa group	No	0.00528
1768	WABTMP120	O. sativa spp. indica	Rainfed lowland	No	Yes	Yes	Lowland O. sativa group	No	0.00611
1769	WAB0019734	O. sativa (interspecific)	Rainfed lowland	No	Yes	Yes	Lowland O. sativa group	No	0.04648
1770	WABTMP83	O. sativa spp. indica	Rainfed lowland	No	Yes	Yes	Lowland O. sativa group	No	0.00785
1771	WABTMP500	O. sativa spp. indica	Rainfed lowland	No	Yes	Yes	Lowland O. sativa group	No	0.00579
1772	WAB0004899	O. sativa spp. indica	Rainfed lowland	No	Yes	Yes	Lowland O. sativa group	No	0.00525
1773	WAB0007131	O. sativa spp. japonica	Upland	No	Yes	Yes	Upland O. sativa group	No	0.00716
1774	WAB0037219	O. sativa (ARICA)	Rainfed lowland	No	Yes	Yes	Lowland O. sativa group	No	0.00557
1775	WAB0019701	O. sativa (interspecific)	Rainfed lowland	No	Yes	Yes	Lowland O. sativa group	No	0.0059
1776	WAB0031316	O. sativa spp. indica	Irrigated lowland	No	Yes	Yes	Lowland O. sativa group	No	0.01179
1777	WAB0019724	O. sativa (interspecific)	Rainfed lowland	No	Yes	Yes	Lowland O. sativa group	No	0.00716
1778	WAB0019723	O. sativa (interspecific)	Rainfed lowland	No	Yes	Yes	Lowland O. sativa group	No	0.006
1779	WAB0003892	O. sativa spp. indica	Rainfed lowland	No	Yes	Yes	Lowland O. sativa group	No	0.00517
1780	WAB0019743	O. sativa (interspecific)	Rainfed lowland	No	Yes	Yes	Lowland O. sativa group	No	0.00966
1781	WAB0019707	O. sativa (interspecific)	Rainfed lowland	No	Yes	Yes	Lowland O. sativa group	No	0.00865
1782	WABTMP33	O. sativa spp. indica	Rainfed lowland	No	Yes	Yes	Lowland O. sativa group	No	0.00568
1783	WABTMP97	O. sativa spp. indica	Rainfed lowland	No	Yes	Yes	Lowland O. sativa group	No	0.00499
1784	WAB0019626	O. sativa (interspecific)	Upland	No	Yes	Yes	Upland O. sativa group	No	0.00702
1785	WAB0019625	O. sativa (interspecific)	Upland	No	Yes	Yes	Upland O. sativa group	No	0.0051
1786	WABTMP85	O. sativa spp. indica	Rainfed lowland	No	Yes	Yes	Lowland O. sativa group	No	0.00662
1787	WAB0019715	O. sativa (interspecific)	Rainfed lowland	No	Yes	Yes	Lowland O. sativa group	No	0.00514
1788	WABTMP91	O. sativa spp. japonica	Upland	No	Yes	Yes	Upland O. sativa group	No	0.00666
1789	WAB0019751	O. sativa (interspecific)	Rainfed lowland	No	Yes	Yes	Lowland O. sativa group	No	0.00593
1790	WAB0019699	O. sativa (interspecific)	Rainfed lowland	No	Yes	Yes	Lowland O. sativa group	No	0.00575
1791	WAB0004963	O. sativa spp. indica	Rainfed lowland	No	Yes	Yes	Lowland O. sativa group	No	0.0076
1792	WAB0007096	O. sativa spp. japonica	Upland	No	Yes	Yes	Upland O. sativa group	No	0.00438
1793	WAB0030291	O. sativa spp. indica	Irrigated lowland	No	Yes	Yes	Lowland O. sativa group	No	0.00543
1794	WAB0019737	O. sativa (interspecific)	Rainfed lowland	No	Yes	Yes	Lowland O. sativa group	No	0.0051
1795	WAB0005164	O. sativa spp. indica	Rainfed lowland	No	Yes	Yes	Lowland O. sativa group	No	0.00553
1796	WABTMP56	O. sativa spp. indica	Irrigated lowland	No	Yes	Yes	Lowland O. sativa group	No	0.00539
1797	WAB0004323	O. sativa spp. indica	Rainfed lowland	No	Yes	Yes	Lowland O. sativa group	No	0.00517
1798	WAB0015598	O. sativa spp. indica	Irrigated lowland	No	Yes	Yes	Lowland O. sativa group	No	0.00702
1799	WAB0013445	O. sativa spp. indica	Rainfed lowland	Yes	Yes	Yes	Lowland O. sativa group	No	0.00828
1800	WAB0031253	O. sativa spp. indica	Rainfed lowland	No	Yes	Yes	Lowland O. sativa group	No	0.00564
1801	WABTMP508	O. sativa spp. indica	Irrigated lowland	No	Yes	Yes	Lowland O. sativa group	No	0.00496
1802	WAB0019622	O. sativa (interspecific)	Upland	No	Yes	Yes	Upland O. sativa group	No	0.0085
1803	WABTMP104	O. sativa spp. indica	Rainfed lowland	No	Yes	Yes	Lowland O. sativa group	No	0.00734
1804	WABTMP60	O. sativa spp. indica	Rainfed lowland	No	Yes	Yes	Lowland O. sativa group	No	0.00467
1805	WAB0019729	O. sativa (interspecific)	Rainfed lowland	No	Yes	Yes	Lowland O. sativa group	No	0.00445
1806	WAB0019747	O. sativa (interspecific)	Rainfed lowland	No	Yes	Yes	Lowland O. sativa group	No	0.00655
1807	WAB0004742	O. sativa spp. indica	Irrigated lowland	No	Yes	Yes	Lowland O. sativa group	No	0.00951
1808	WAB0019619	O. sativa (interspecific)	Upland	No	Yes	Yes	Upland O. sativa group	No	0.00846
1809	WAB0000005	O. sativa spp. japonica	Upland	No	Yes	Yes	Upland O. sativa group	No	0.00496
1810	WAB0037221	O. sativa (ARICA)	Irrigated lowland	No	Yes	Yes	Lowland O. sativa group	No	0.00633
1811	WAB0030292	O. sativa spp. indica	Irrigated lowland	No	Yes	Yes	Lowland O. sativa group	No	0.00666
1812	WAB0034201	O. sativa spp. indica	Irrigated lowland	No	Yes	Yes	Lowland O. sativa group	No	0.00532
1813	WABTMP53	O. sativa spp. indica	Irrigated lowland	No	Yes	Yes	Lowland O. sativa group	No	0.00586
1814	WABTMP86	O. sativa spp. indica	Rainfed lowland	No	Yes	Yes	Lowland O. sativa group	No	0.00615
1815	WAB0004380	O. sativa spp. indica	Irrigated lowland	No	Yes	Yes	Lowland O. sativa group	No	0.10013
1816	WAB0023794	O. sativa spp. indica	Irrigated lowland	No	Yes	Yes	Lowland O. sativa group	No	0.00514
1817	WAB0019731	O. sativa (interspecific)	Rainfed lowland	No	Yes	Yes	Lowland O. sativa group	No	0.00749
1818	WAB0019753	O. sativa (interspecific)	Rainfed lowland	No	Yes	Yes	Lowland O. sativa group	No	0.00477
1819	WAB0004901	O. sativa spp. indica	Rainfed lowland	No	Yes	Yes	Lowland O. sativa group	No	0.00655
1820	WABTMP82	O. sativa spp. indica	Rainfed lowland	No	Yes	Yes	Lowland O. sativa group	No	0.00749
1821	WAB0019756	O. sativa (interspecific)	Rainfed lowland	No	Yes	Yes	Lowland O. sativa group	No	0.01215
1822	WABTMP121	O. sativa spp. indica	Rainfed lowland	No	Yes	Yes	Lowland O. sativa group	No	0.0055
1823	WABTMP62	O. sativa spp. indica	Rainfed lowland	No	Yes	Yes	Lowland O. sativa group	No	0.00467
1824	WAB0007036	O. sativa spp. japonica	Upland	No	Yes	Yes	Upland O. sativa group	No	0.01201
1825	WAB0019620	O. sativa (interspecific)	Upland	No	Yes	Yes	Upland O. sativa group	No	0.01856
1826	WAB0031998	O. sativa spp. indica	Irrigated lowland	No	Yes	Yes	Lowland O. sativa group	No	0.00582
1827	WABTMP63	O. sativa spp. indica	Irrigated lowland	No	Yes	Yes	Lowland O. sativa group	No	0.0047
1828	WAB0037212	O. sativa (ARICA)	Rainfed lowland	No	Yes	Yes	Lowland O. sativa group	No	0.0068
1829	WAB0019702	O. sativa (interspecific)	Rainfed lowland	No	Yes	Yes	Lowland O. sativa group	No	0.00637
1830	WAB0001445	O. glaberrima	Rainfed lowland	Yes	Yes	Yes	O. glaberrima group	No	0.00347
1831	WAB0019709	O. sativa (interspecific)	Rainfed lowland	No	Yes	Yes	Lowland O. sativa group	No	0.00647
1832	WAB0019623	O. sativa (interspecific)	Upland	No	Yes	Yes	Upland O. sativa group	No	0.00644
1833	WAB0006897	O. sativa spp. japonica	Upland	No	Yes	Yes	Upland O. sativa group	No	0.00449
1834	WAB0007050	O. sativa spp. japonica	Upland	No	Yes	Yes	Upland O. sativa group	No	0.00586
1835	WAB0023974	O. sativa spp. indica	Rainfed lowland	No	Yes	Yes	Lowland O. sativa group	No	0.00604
1836	WAB0019700	O. sativa (interspecific)	Rainfed lowland	No	Yes	Yes	Lowland O. sativa group	No	0.00792
1837	WAB0030257	O. sativa spp. indica	Rainfed lowland	No	Yes	Yes	Lowland O. sativa group	No	0.00705
1838	WAB0007888	O. sativa spp. japonica	Upland	No	Yes	Yes	Upland O. sativa group	No	0.00492
1839	WAB0019748	O. sativa (interspecific)	Rainfed lowland	No	Yes	Yes	Lowland O. sativa group	No	0.006
1840	WAB0018251	O. sativa spp. japonica	Upland	No	Yes	Yes	Upland O. sativa group	No	0.00445
1841	WAB0004105	O. sativa spp. japonica	Upland	No	Yes	Yes	Upland O. sativa group	No	0.00496
1842	WAB0004741	O. sativa spp. indica	Irrigated lowland	No	Yes	Yes	Lowland O. sativa group	No	0.01335
1843	WABTMP407	O. glaberrima	Unknown	No	Yes	Yes	O. glaberrima group	No	0.00423
1844	WAB0004053	O. sativa spp. japonica	Upland	No	Yes	Yes	Upland O. sativa group	No	0.00496
1845	WAB0000058	O. sativa spp. japonica	Upland	No	Yes	Yes	Upland O. sativa group	No	0.00691
1846	WAB0019712	O. sativa (interspecific)	Rainfed lowland	No	Yes	Yes	Lowland O. sativa group	No	0.00608
1847	WAB0018102	O. sativa (interspecific)	Upland	No	Yes	Yes	Upland O. sativa group	No	0.00818
1848	WABTMP408	O. sativa spp. indica	lowland	No	Yes	Yes	Lowland O. sativa group	No	0.00637
1849	WAB0019728	O. sativa (interspecific)	Rainfed lowland	No	Yes	Yes	Lowland O. sativa group	No	0.0042
1850	WAB0036889	O. sativa spp. indica	Irrigated lowland	No	Yes	Yes	Lowland O. sativa group	No	0.01139
1851	WAB0019740	O. sativa (interspecific)	Rainfed lowland	No	Yes	Yes	Lowland O. sativa group	No	0.00597
1852	WABTMP409	O. glaberrima	Unknown	No	Yes	Yes	O. glaberrima group	No	0.0025
1853	WABTMP46	O. sativa spp. indica	Rainfed lowland	No	Yes	Yes	Lowland O. sativa group	No	0.00582
1854	WAB0006849	O. sativa spp. indica	Irrigated lowland	No	Yes	Yes	Lowland O. sativa group	No	0.02557
1855	WAB0019755	O. sativa (interspecific)	Rainfed lowland	No	Yes	Yes	Lowland O. sativa group	No	0.0064
1856	WAB0019624	O. sativa (interspecific)	Upland	No	Yes	Yes	Upland O. sativa group	No	0.00546
1857	WABTMP410	O. sativa spp. indica	Rainfed lowland	No	Yes	Yes	Lowland O. sativa group	No	0.00579
1858	WAB0004168	O. sativa spp. indica	Rainfed lowland	No	Yes	Yes	Lowland O. sativa group	No	0.0081
1859	WAB0037211	O. sativa (ARICA)	Rainfed lowland	No	Yes	Yes	Lowland O. sativa group	No	0.00604
1860	WABTMP90	O. sativa spp. indica	Irrigated lowland	No	Yes	Yes	Lowland O. sativa group	No	0.00521
1861	WABTMP510	O. sativa spp. indica	Irrigated lowland	No	Yes	Yes	Lowland O. sativa group	No	0.01208
1862	WAB0019754	O. sativa (interspecific)	Rainfed lowland	No	Yes	Yes	Lowland O. sativa group	No	0.00825
1863	WAB0015667	O. sativa spp. indica	Irrigated lowland	No	Yes	Yes	Lowland O. sativa group	No	0.00477
1864	WABTMP58	O. sativa spp. indica	Irrigated lowland	No	Yes	Yes	Lowland O. sativa group	No	0.00467
1865	WABTMP411	O. glaberrima	Unknown	No	Yes	Yes	O. glaberrima group	No	0.00499
1866	WABTMP131	O. sativa spp. indica	Irrigated lowland	No	Yes	Yes	Lowland O. sativa group	No	0.00655
1867	WAB0026704	O. sativa spp. indica	Irrigated lowland	No	Yes	Yes	Lowland O. sativa group	No	0.00745
1868	WAB0021103	O. sativa spp. indica	Rainfed lowland	No	Yes	Yes	Lowland O. sativa group	No	0.00611
1869	WABTMP412	O. glaberrima	Unknown	No	Yes	Yes	O. glaberrima group	No	0.00344
1870	WAB0019717	O. sativa (interspecific)	Rainfed lowland	No	Yes	Yes	Lowland O. sativa group	No	0.01407
1871	WAB0019725	O. sativa (interspecific)	Rainfed lowland	No	Yes	Yes	Lowland O. sativa group	No	0.00673
1872	WAB0019733	O. sativa (interspecific)	Rainfed lowland	No	Yes	Yes	Lowland O. sativa group	No	0.00868
1873	WABTMP36	O. sativa spp. indica	Rainfed lowland	No	Yes	Yes	Lowland O. sativa group	No	0.0072
1874	WABTMP413	O. glaberrima	Unknown	No	Yes	Yes	O. glaberrima group	No	0.00188
1875	WABTMP414	O. glaberrima	Unknown	No	Yes	Yes	O. glaberrima group	No	0.00365
1876	WABTMP114	O. sativa (interspecific)	Irrigated lowland	No	Yes	Yes	Lowland O. sativa group	No	0.00532
1877	WAB0019727	O. sativa (interspecific)	Rainfed lowland	No	Yes	Yes	Lowland O. sativa group	No	0.00792
1878	WAB0036897	O. sativa spp. indica	Irrigated lowland	No	Yes	Yes	Lowland O. sativa group	No	0.00684
1879	WAB0007132	O. sativa spp. japonica	Upland	No	Yes	Yes	Upland O. sativa group	No	0.00514
1880	WAB0000147	O. sativa spp. japonica	Upland	No	Yes	Yes	Upland O. sativa group	No	0.00651
1881	WABTMP415	O. glaberrima	Unknown	No	Yes	Yes	O. glaberrima group	No	0.00412
1882	WABTMP80	O. sativa spp. indica	Rainfed lowland	No	Yes	Yes	Lowland O. sativa group	No	0.00582
1883	WABTMP416	O. glaberrima	Unknown	No	Yes	Yes	O. glaberrima group	No	0.02832
1884	WABTMP38	O. sativa spp. indica	Irrigated lowland	No	Yes	Yes	Lowland O. sativa group	No	0.00488
1885	WAB0006956	O. sativa spp. indica	lowland	No	Yes	Yes	Lowland O. sativa group	No	0.00959
1886	WAB0007134	O. sativa spp. japonica	Upland	No	Yes	Yes	Upland O. sativa group	No	0.00644
1887	WABTMP59	O. sativa spp. indica	Irrigated lowland	No	Yes	Yes	Lowland O. sativa group	No	0.00517
1888	WABTMP55	O. sativa spp. indica	Irrigated lowland	No	Yes	Yes	Lowland O. sativa group	No	0.00615
1889	WAB0019736	O. sativa (interspecific)	Rainfed lowland	No	Yes	Yes	Lowland O. sativa group	No	0.0187
1890	WABTMP418	O. sativa spp. indica	Rainfed lowland	No	Yes	Yes	Lowland O. sativa group	No	0.00579
1891	WABTMP89	O. sativa spp. indica	Irrigated lowland	No	Yes	Yes	Lowland O. sativa group	No	0.02413
1892	WAB0004835	O. sativa spp. indica	Rainfed lowland	No	Yes	Yes	Lowland O. sativa group	No	0.00687
1893	WABTMP118	O. sativa spp. indica	Irrigated lowland	No	Yes	Yes	Lowland O. sativa group	No	0.00828
1894	WAB0031247	O. sativa spp. indica	Irrigated lowland	No	Yes	Yes	Lowland O. sativa group	No	0.00561
1895	WAB0007101	O. sativa spp. japonica	Upland	No	Yes	Yes	Upland O. sativa group	No	0.00553
1896	WAB0018257	O. sativa spp. japonica	Upland	No	Yes	Yes	Upland O. sativa group	No	0.00463
1897	WABTMP420	O. sativa spp. indica	Irrigated lowland	No	Yes	Yes	Lowland O. sativa group	No	0.00651
1898	WAB0019704	O. sativa (interspecific)	Rainfed lowland	No	Yes	Yes	Lowland O. sativa group	No	0.00763
1899	WABTMP419	O. glaberrima	Unknown	No	Yes	Yes	O. glaberrima group	No	0.00221
1900	WAB0023417	O. sativa spp. indica	Rainfed lowland	No	Yes	Yes	Lowland O. sativa group	No	0.00575
1901	WABTMP422	O. sativa spp. indica	Irrigated lowland	No	Yes	Yes	Lowland O. sativa group	No	0.00644
1902	WABTMP99	O. sativa spp. japonica	Upland	No	Yes	Yes	Upland O. sativa group	No	0.00564
1903	WABTMP47	O. sativa spp. indica	Irrigated lowland	No	Yes	Yes	Lowland O. sativa group	No	0.00441
1904	WABTMP100	O. sativa spp. indica	Irrigated lowland	No	Yes	Yes	Lowland O. sativa group	No	0.006
1905	WABTMP78	O. sativa spp. indica	Rainfed lowland	No	Yes	Yes	Lowland O. sativa group	No	0.00568
1906	WABTMP54	O. sativa spp. indica	Rainfed lowland	No	Yes	Yes	Lowland O. sativa group	No	0.00535
1907	WAB0018095	O. sativa (interspecific)	Upland	No	Yes	Yes	Upland O. sativa group	No	0.00561
1908	WABTMP95	O. sativa spp. indica	Irrigated lowland	No	Yes	Yes	Lowland O. sativa group	No	0.00669
1909	WAB0007262	O. sativa spp. japonica	Upland	No	Yes	Yes	Upland O. sativa group	No	0.00814
1910	WAB0037218	O. sativa (interspecific)	Upland	No	Yes	Yes	Upland O. sativa group	No	0.00467
1911	WAB0032929	O. sativa spp. indica	Irrigated lowland	No	Yes	Yes	Lowland O. sativa group	No	0.00499
1912	WABTMP37	O. sativa spp. indica	Rainfed lowland	No	Yes	Yes	Lowland O. sativa group	No	0.0064
1913	WAB0019741	O. sativa (interspecific)	Rainfed lowland	No	Yes	Yes	Lowland O. sativa group	No	0.01129
1914	WAB0015645	O. sativa spp. indica	Irrigated lowland	No	Yes	Yes	Lowland O. sativa group	No	0.00695
1915	WABTMP39	O. sativa spp. indica	Rainfed lowland	No	Yes	Yes	Lowland O. sativa group	No	0.00604
1916	WAB0019745	O. sativa (interspecific)	Rainfed lowland	No	Yes	Yes	Lowland O. sativa group	No	0.00568
1917	WABTMP81	O. sativa spp. indica	Rainfed lowland	No	Yes	Yes	Lowland O. sativa group	No	0.00535
1918	WAB0000038	O. sativa spp. japonica	Upland	No	Yes	Yes	Upland O. sativa group	No	0.00539
1919	WABTMP123	O. sativa spp. indica	Rainfed lowland	No	Yes	Yes	Lowland O. sativa group	No	0.00492
1920	WAB0019746	O. sativa (interspecific)	Rainfed lowland	No	Yes	Yes	Lowland O. sativa group	No	0.01179
1921	WABTMP72	O. sativa spp. indica	Rainfed lowland	No	Yes	Yes	Lowland O. sativa group	No	0.00496
1922	WAB0021101	O. sativa spp. indica	Rainfed lowland	No	Yes	Yes	Lowland O. sativa group	No	0.00521
1923	WAB0007091	O. sativa spp. japonica	Upland	No	Yes	Yes	Upland O. sativa group	No	0.0064
1924	WABTMP108	O. sativa spp. indica	Irrigated lowland	No	Yes	Yes	Lowland O. sativa group	No	0.03787
1925	WAB0004863	O. sativa spp. indica	Rainfed lowland	No	Yes	Yes	Lowland O. sativa group	No	0.00647
1926	WAB0006874	O. sativa spp. japonica	Upland	No	Yes	Yes	Upland O. sativa group	No	0.00481
1927	WAB0019730	O. sativa (interspecific)	Rainfed lowland	No	Yes	Yes	Lowland O. sativa group	No	0.00582
1928	WABTMP110	O. sativa spp. indica	Rainfed lowland	No	Yes	Yes	Lowland O. sativa group	No	0.00695
1929	WABTMP51	O. sativa spp. indica	Rainfed lowland	No	Yes	Yes	Lowland O. sativa group	No	0.00619
1930	WAB0019735	O. sativa (interspecific)	Rainfed lowland	No	Yes	Yes	Lowland O. sativa group	No	0.01791
1931	WABTMP101	O. sativa spp. indica	Irrigated lowland	No	Yes	Yes	Lowland O. sativa group	No	0.0043
1932	WABTMP32	O. sativa spp. indica	Rainfed lowland	No	Yes	Yes	Lowland O. sativa group	No	0.00579
1933	WABTMP70	O. sativa spp. indica	Rainfed lowland	No	Yes	Yes	Lowland O. sativa group	No	0.00745
1934	WAB0000211	O. sativa spp. japonica	Upland	No	Yes	Yes	Upland O. sativa group	No	0.00604
1935	WAB0007045	O. sativa spp. japonica	Upland	No	Yes	Yes	Upland O. sativa group	No	0.03661
1936	WABTMP92	O. sativa spp. japonica	Upland	No	Yes	Yes	Upland O. sativa group	No	0.00564
1937	WABTMP96	O. sativa spp. indica	Rainfed lowland	No	Yes	Yes	Lowland O. sativa group	No	0.00477
1938	WAB0006774	O. sativa spp. indica	Rainfed lowland	No	Yes	Yes	Lowland O. sativa group	No	0.00525
1939	WAB0000067	O. sativa spp. japonica	Upland	No	Yes	Yes	Upland O. sativa group	No	0.00506
1940	WABTMP31	O. sativa spp. indica	Irrigated lowland	No	Yes	Yes	Lowland O. sativa group	No	0.00564
1941	WAB0018092	O. sativa (interspecific)	Upland	No	Yes	Yes	Upland O. sativa group	No	0.00796
1942	WABTMP421	O. glaberrima	Unknown	No	Yes	Yes	O. glaberrima group	No	0.00304
1943	WAB0004876	O. sativa spp. indica	Rainfed lowland	No	Yes	Yes	Lowland O. sativa group	No	0.00572
1944	WABTMP65	O. sativa spp. indica	Rainfed lowland	No	Yes	Yes	Lowland O. sativa group	No	0.00561
1945	WABTMP98	O. sativa spp. indica	Irrigated lowland	No	Yes	Yes	Lowland O. sativa group	No	0.0068
1946	WAB0019752	O. sativa (interspecific)	Rainfed lowland	No	Yes	Yes	Lowland O. sativa group	No	0.0072
1947	WABTMP125	O. sativa spp. indica	Rainfed lowland	No	Yes	Yes	Lowland O. sativa group	No	0.00564
1948	WABTMP126	O. sativa spp. indica	Rainfed lowland	No	Yes	Yes	Lowland O. sativa group	No	0.00503
1949	WAB0019698	O. sativa (interspecific)	Rainfed lowland	No	Yes	Yes	Lowland O. sativa group	No	0.00691
1950	WAB0003660	O. sativa spp. indica	Irrigated lowland	No	Yes	Yes	Lowland O. sativa group	No	0.00586
1951	WAB0006898	O. sativa spp. indica	Rainfed lowland	No	Yes	Yes	Lowland O. sativa group	No	0.0064
1952	WAB0017309	O. sativa spp. indica	Irrigated lowland	No	Yes	Yes	Lowland O. sativa group	No	0.00658
1953	WAB0000054	O. sativa spp. japonica	Upland	No	Yes	Yes	Upland O. sativa group	No	0.00528
1954	WAB0008009	O. sativa spp. japonica	Upland	No	Yes	Yes	Upland O. sativa group	No	0.0051
1955	WABTMP102	O. sativa spp. indica	Rainfed lowland	No	Yes	Yes	Lowland O. sativa group	No	0.00582
1956	WABTMP425	O. sativa spp. indica	Rainfed lowland	No	Yes	Yes	Lowland O. sativa group	No	0.01259
1957	WABTMP35	O. sativa spp. indica	Irrigated lowland	No	Yes	Yes	Lowland O. sativa group	No	0.00629
1958	WABTMP115	O. sativa (interspecific)	Irrigated lowland	No	Yes	Yes	Lowland O. sativa group	No	0.01284
1959	WAB0019705	O. sativa (interspecific)	Rainfed lowland	No	Yes	Yes	Lowland O. sativa group	No	0.0076
1960	WAB0019750	O. sativa (interspecific)	Rainfed lowland	No	Yes	Yes	Lowland O. sativa group	No	0.10273
1961	WABTMP132	O. sativa spp. indica	Irrigated lowland	No	Yes	Yes	Lowland O. sativa group	No	0.04543
1962	WABTMP426	O. sativa spp. indica	Lowland	No	Yes	Yes	Lowland O. sativa group	No	0.0085
1963	WAB0019627	O. sativa (interspecific)	Upland	No	Yes	Yes	Upland O. sativa group	No	0.00611
1964	WAB0019726	O. sativa (interspecific)	Rainfed lowland	No	Yes	Yes	Lowland O. sativa group	No	0.00572
1965	WAB0000030	O. sativa spp. japonica	Upland	No	Yes	Yes	Upland O. sativa group	No	0.0077
1966	WAB0037215	O. sativa (ARICA)	Mangrove	No	Yes	Yes	Lowland O. sativa group	No	0.00691
1967	WAB0037078	O. sativa spp. indica	Irrigated lowland	No	Yes	Yes	Lowland O. sativa group	No	0.00752
1968	WAB0023634	O. sativa spp. japonica	Upland	No	Yes	Yes	Upland O. sativa group	No	0.02579
1969	WABTMP69	O. sativa spp. indica	Rainfed lowland	No	Yes	Yes	Lowland O. sativa group	No	0.00492
1970	WAB0004845	O. sativa spp. indica	Rainfed lowland	No	Yes	Yes	Lowland O. sativa group	No	0.00477
1971	WAB0019703	O. sativa (interspecific)	Rainfed lowland	No	Yes	Yes	Lowland O. sativa group	No	0.01306
1972	WABTMP67	O. sativa spp. indica	Rainfed lowland	No	Yes	Yes	Lowland O. sativa group	No	0.12845
1973	WAB0000026	O. sativa spp. japonica	Upland	Yes	Yes	Yes	Upland O. sativa group	No	0.00752
1974	WAB0018262	O. sativa spp. japonica	Upland	No	Yes	Yes	Upland O. sativa group	No	0.00785
1975	WAB0019719	O. sativa (interspecific)	Rainfed lowland	No	Yes	Yes	Lowland O. sativa group	No	0.00622
1976	WAB0018053	O. sativa (interspecific)	Upland	No	Yes	Yes	Upland O. sativa group	No	0.00875
1977	WABTMP113	O. sativa (interspecific)	Upland	No	Yes	Yes	Upland O. sativa group	No	0.00622
1978	WAB0019738	O. sativa (interspecific)	Rainfed lowland	No	Yes	Yes	Lowland O. sativa group	No	0.00644
1979	WAB0007150	O. sativa spp. indica	Rainfed lowland	No	Yes	Yes	Lowland O. sativa group	No	0.00734
1980	WABTMP111	O. sativa spp. indica	Rainfed lowland	No	Yes	Yes	Lowland O. sativa group	No	0.00553
1981	WAB0016078	O. sativa spp. indica	Irrigated lowland	No	Yes	Yes	Lowland O. sativa group	No	0.00521
1982	WABTMP117	O. sativa spp. indica	Rainfed lowland	No	Yes	Yes	Lowland O. sativa group	No	0.0051
1983	WABTMP73	O. sativa (ARICA)	Rainfed lowland	No	Yes	Yes	Lowland O. sativa group	No	0.03682
1984	WAB0030297	O. sativa spp. indica	Irrigated lowland	No	Yes	Yes	Lowland O. sativa group	No	0.00698
1985	WAB0030296	O. sativa spp. indica	Irrigated lowland	No	Yes	Yes	Lowland O. sativa group	No	0.00673
1986	WAB0036901	O. sativa spp. indica	Irrigated lowland	No	Yes	Yes	Lowland O. sativa group	No	0.00535
1987	WABTMP87	O. sativa spp. indica	Rainfed lowland	No	Yes	Yes	Lowland O. sativa group	No	0.00561
1988	WABTMP127	O. sativa spp. japonica	Upland	No	Yes	Yes	Upland O. sativa group	No	0.00622
1989	WABTMP77	O. sativa spp. japonica	Upland	No	Yes	Yes	Upland O. sativa group	No	0.00676
1990	WABTMP428	O. sativa spp. indica	Irrigated lowland	No	Yes	Yes	Lowland O. sativa group	No	0.00572
1991	WAB0031829	O. sativa spp. indica	Irrigated lowland	No	Yes	Yes	Lowland O. sativa group	No	0.00532
1992	WABTMP43	O. sativa spp. indica	Irrigated lowland	No	Yes	Yes	Lowland O. sativa group	No	0.0187
1993	WAB0019891	O. sativa spp. indica	Irrigated lowland	No	Yes	Yes	Lowland O. sativa group	No	0.00474
1994	WAB0003684	O. sativa spp. indica	Irrigated lowland	No	Yes	Yes	Lowland O. sativa group	No	0.00535
1995	WAB0037213	O. sativa (ARICA)	Irrigated lowland	No	Yes	Yes	Lowland O. sativa group	No	0.00854
1996	WAB0006875	O. sativa spp. japonica	Upland	No	Yes	Yes	Upland O. sativa group	No	0.00525
1997	WAB0006907	O. sativa spp. japonica	Upland	No	Yes	Yes	Upland O. sativa group	No	0.006
1998	WAB0000025	O. sativa spp. japonica	Upland	No	Yes	Yes	Upland O. sativa group	No	0.02543
[truncated: 1,136 more rows]
