# Supplementary material for: Development of species diagnostic SNP markers for quality control genotyping in four rice (Oryza L.) species
Source: Mol Breed. 2018 Oct 24;38(11):131. doi: 10.1007/s11032-018-0885-z (PMC6208651; doi:10.1007/s11032-018-0885-z)
Supplement: Supplementary file 3 — (XLSX 74 kb) [file 11032_2018_885_MOESM3_ESM.xlsx]

## Sheet: Sheet1
Supplementary Table S3. Detailed information of the 332 diagnostic SNP markers identified for three groups of germplasm
S/N	Chromosome	SNP ID	Comment	Physical Position (bp)	Number of accessions	Major Allele	Major Allele Frequency	Minor Allele	Minor Allele Frequency	Polymorphism information content (PIC)	Group1	Group2	Reference allele sequence	SNP allele sequence	Cluster consensus sequence
1	1	5406092|F|0-61:T>C-61:T>C		659950	3134	T	0.81493	C	0.18507	0.153779	O. longistaminata (N=16)	O. glaberrima and O. barthii (N=2402)	TGCAGTATAAAAACTTGCATGATAAGCAAGGTGAAGATCAACAAAAGCTAGCTGAAGAACATATTGGTA	TGCAGTATAAAAACTTGCATGATAAGCAAGGTGAAGATCAACAAAAGCTAGCTGAAGAACACACTAGCA	TGCAGTATAAMAACTTGCATGATAAGCAARGTGAAGATCAACAAARGCTAGCTGAAGAACAYAYTRGYA
2	1	3765461|F|0-36:C>T-36:C>T		2381664	3134	A	0.97926	G	0.02074	0.327162	O. longistaminata (N=16)	O. glaberrima and O. barthii (N=2402)	TGCAGCAATGTCACTGTGCACTAATTGTGACAGCAACAATCAGTGATGGCATCTAGCACGCCCACCCCT	TGCAGCAATGTCACTGTGCACTAATTGTGACAGCAATAATCAGTGATGGCATCTAGCACGCCCACCCCT	TGCAGCAATGTCACTGWGCACTAATTRTGACRGCAWYAATCAGTGATGKCRTCTAGCAYGCCCACCCYH
3	1	3759013|F|0-10:T>C-10:T>C		2780465	3134	T	0.91672	C	0.08328	0.140362	O. longistaminata (N=16)	O. glaberrima and O. barthii (N=2402)	TGCAGTGCTATCTGTGCAGAACGGACAGCTCGCCGGAGTAGTCGGCGGCAGTGGCGGGACGAACATCAT	TGCAGTGCTACCTGTGCAGAATGGACAGCTCGCCGGAGTAGTCGGCGGCAGTGGAGGGACGAACATCAT	TGCAGTGCTAYCTGTGCAGAAYGGACAGCTCGCCGGAGTMGTCGGCGGCAGYGGMGGGACGAACATCAT
4	1	3999042|F|0-64:A>T-64:A>T	Recommended for QC genotyping	3338923	3134	T	0.77537	A	0.22463	0.343473	O. longistaminata (N=16)	O. glaberrima and O. barthii (N=2402)	TGCAGCAAAAGTGCGTTCTGAGAGTTGTTCATCATTCCTGAGAGCTGCTATCAGGTAAGGTTGTACTAA	TGCAGCAAAAGTGCGTTCTGAGAGTTGTTCATCATTCCTGAGAGCTGCTATCAGGTAAGGTTGTTCTAA	TGCAGCAAAAGTGCGTTCTGAGAGTTGTTCATCATTCCTGAGAKCTGCTATCAGGTAWGGTTGTWCTAA
5	1	5388794|F|0-42:T>C-42:T>C		3516726	3134	T	0.78079	C	0.21921	0.361698	All O. glaberrima, O. barthii and O. longistaminata (N = 2418)	All O. sativa andinterspecifics (N = 619)	TGCAGTCAATTGCTCTACCACTGAGCTATGGACCCATTTTGATATTGAAGATCTTTATAAATACTTACA	TGCAGTCAATTGCTCTACCACTGAGCTATGGACCCATTTTGACATCGAAGATCTTTATAAATTCTTACA	TGCAGTCAATTGCTCTACCACTGAGCTATGGACCCAWTTTGAYAYYGAAGATCTTTATAAATWSTTACA
6	1	3447154|F|0-5:T>A-5:T>A		3759779	3134	A	0.78079	T	0.21921	0.301404	All O. glaberrima, O. barthii and O. longistaminata (N = 2418)	All O. sativa andinterspecifics (N = 619)	TGCAGTGAATCAGCTGGTGAAAAACCAGCTAGCTAATATATGAATATGAAATTTTAGACTTTTTAGTTT	TGCAGAGAATCAGCTGGTGAAAAACCAGCTAGCTAGTATATGAATATGAAATTTTAGACTTTTTAGTTT	TGCAGWGAATCAGCTGGTGAAAAACCAGCTAGCTARTAYATGAATATGAAATTTTAGACTTTTTAGTTT
7	1	3058305|F|0-34:C>T-34:C>T		4623218	3134	C	0.86902	T	0.13098	0.203362	O. longistaminata (N=16)	O. glaberrima and O. barthii (N=2402)	TGCAGATGGATAATGCTCCAACCAGAACAGGTTCCGGGCCCTCAAGAAAGGTATGAACTTTGAAATTCG	TGCAGATGGATAATGCTCCAACCAGAACAGGTTCTGGGCCCTCAAGAAAGGTATGAACTTTGAAATTCG	TGCAGATGGATAATGCTCCAACCAGAACWGGTTCYGGGCCCTCAAGAAAGGTATGVACTTTGMAATTCD
8	1	9754623|F|0-38:G>A-38:G>A		5168164	3134	A	0.78079	G	0.21921	0.334892	All O. glaberrima, O. barthii and O. longistaminata (N = 2418)	All O. sativa andinterspecifics (N = 619)	TGCAGCCCCCGGGAGTTTCAGCAAAGGGAGCAGCAGCAGGAGCGGCTGTTCATCAGCTACTCGCAGATT	TGCAGCCCCCGGGAGTTTCAGCAAAGGGAGCAGCAGCAAGAGCAGCTGTTCATCAGCTCCTCGCAGATT	TGCAGCCCCCGGGAGTWTCAGCAAAGGGAGCAGCAGMARGAGCRGCTGTTCATCAGCTMCTCRCAGATT
9	1	3999325|F|0-22:A>G-22:A>G		5589239	3134	G	0.78079	A	0.21921	0.387197	All O. glaberrima, O. barthii and O. longistaminata (N = 2418)	All O. sativa andinterspecifics (N = 619)	TGCAGCTCCTTGTGCAAAGGCTAGGATTTTATTCCATTATCTAAAAAAAATGCAAAACATAATTGTGAG	TGCAGCTCCTTGTGCAAAGGCTGGGAATTTATTCCATTATCTAAAAAAAATGCAAAACATAATTGTGAG	TGCAGCTCCTTGTGCAAAGGCTRGGAWTTTATTCCATTATCTAAAAAAAATGCAAAACATAATTGTGAG
10	1	3757717|F|0-47:C>A-47:C>A		6020217	3134	A	0.77553	C	0.22447	0.342767	O. longistaminata (N=16)	O. glaberrima and O. barthii (N=2402)	TGCAGAGGGACACAATCCATGCTGCCTCTCAGTTTGCTGCAAGAAATCAGTTGCCTGGACATATTACAG	TGCAGAGGGACACAATCCATGCTGCCTCTCAGTTTGCTGCAAGAAATAAGTTGCCTGGACATATTACAG	TGCAGAGGGACACAATCCATGYTGCYTCTCAGTTTGCTGCAAGAAATMAGTTGCCWGRACAYATTACAG
11	1	3059071|F|0-17:A>G-17:A>G		6423179	3134	G	0.78079	A	0.21921	0.270224	All O. glaberrima, O. barthii and O. longistaminata (N = 2418)	All O. sativa andinterspecifics (N = 619)	TGCAGCACGGACTCCAAAACATAATATGTGTATGGTAGGTGGGACCATGTGTTACAGATCGGAAGAGCG	TGCAGCACGGACTCCAAGACATAATATGTGTATGGTAGGTGGGACCATGTGTTACAGATCGGAAGAGCG	TGCAGCACRGAYTCCAARACAYAATATGTGTATGGTAGGTGGRACCATGTGTTACAGATCGGAAGAGCG
12	1	3438351|F|0-35:G>C-35:G>C		6571480	3134	C	0.77585	G	0.22415	0.272241	O. longistaminata (N=16)	O. glaberrima and O. barthii (N=2402)	TGCAGAAATCATGGTCATGTGCAGCTCATTTCTCAGAGTCAAACATGTCTGAATCAAAACGAACCTGAT	TGCAGAAATCATGGTCATGTGCAGCTCATTTCTCACAGTCAAACATGTCTGAATCAAAACGAACCTGAT	TGCAGAAATCATGGTCAYGTGCAGCTCATTTCWCASAGTCAAACATGTCTGAATCAAAMCGRWCMTGAT
13	1	5406369|F|0-33:A>T-33:A>T		6606401	3134	T	0.95708	C	0.04292	0.006398	Indica (N=442)	Japonica (N=94)	TGCAGCCTAATGAGGACCGCCAGCAATAATCAAATTTTGCAGGCGGTTGTGCTATGCCAGCCGCTAGCG	TGCAGCCTTATGAGGACCGCCAGCAATAATCAATTTTTGCAGACGGTTATGCTATGCCAGCCGCCAGCG	TGCAGCCYWAYRAGGACHRCYWGYRATAATCWAWTTTTGYWRRYRGTTRTGYTRTGMYRRCYRYHRDHG
14	1	5399088|F|0-41:A>T-41:A>T		7087069	3134	T	0.78079	A	0.21921	0.345104	All O. glaberrima, O. barthii and O. longistaminata (N = 2418)	All O. sativa andinterspecifics (N = 619)	TGCAGCTGCGCTTCATGTTTATGTTCATTTGTGTGCTTACCAATCCACTTCAACATAGACTTGTTTTTC	TGCAGCTGCGCTTCATGTTTATGTTCATTTGTGTGCTTACCTATCCACTTCAACATAGACTTGTTTTTC	TGCAGCTGYGCTTCATGTTTATGTTCATTTGTGTGCTTACCWATCCACTTCAACATAGACTTGTTTTTC
15	1	3437607|F|0-38:C>T-38:C>T		7371902	3134	T	0.8553	C	0.1447	0.217742	O. longistaminata (N=16)	O. glaberrima and O. barthii (N=2402)	TGCAGTAGTGCAGTCCATGTCACAGAAAAAATAATGAGCCACTGAAAATACTTCAAGAGCATTACAGAT	TGCAGTAGTGCAGTCCATGTCACAGAAAAAATAATGAGTAACTGAAAATACTTCAAGAGCATTACAGAT	TGCAGTAGTGCAGTCCAYGTCACAGAAAAAATAATRAGYMACTGAAAATACTTCAAGAGCATTAMRGWT
16	1	5397390|F|0-68:G>T-68:G>T		7971733	3134	G	0.78079	A	0.21921	0.229743	All O. glaberrima, O. barthii and O. longistaminata (N = 2418)	All O. sativa andinterspecifics (N = 619)	TGCAGTTGCACGATACTACGATGATAATCCGAGAGAGAGAGAGAGAGAGAGAGAGAGAGAGAGAGAGAG	TGCAGTTGCACGATACTACGATGATAATCCACGAGAGAGAGAGAGAGAGAGAGAGAGAGAGAGAGAGAT	TGCAGTTGCACGATACTACGATGATAATCCRMGAGAGAGAGAGAGAGAGAGRGAGAGAGAGAGAKMKMK
17	1	5391101|F|0-47:T>A-47:T>A		9020126	3134	T	0.78095	A	0.21905	0.311431	All O. glaberrima, O. barthii and O. longistaminata (N = 2418)	All O. sativa andinterspecifics (N = 619)	TGCAGTCAATTGAAAGATGAGAGCGTGACAGATACTGTAAAAAGAACTAAACTACCAATCAAATTTTAT	TGCAGTCAATTGAAAGATGAGAGCGTGACAGATACTGTAAAAAGAACAAAACCACCAATCAAATTTTAT	TGCAGTCAATTGAAAGATGAGARCRTGACAGATAYTGTAAAAAGAACWAAACYACCAATCAAAYTTTAT
18	1	19323604|F|0-33:G>A-33:G>A	Recommended for QC genotyping	13006094	3134	G	0.82466	A	0.17534	0.179122	Indica (N=442)	Japonica (N=94)	TGCAGATCTCTTCAATATTGGAGGATAAAGAAAGAAATCACGTTTATTCTTTGGCCACTGGGAAATGTC	TGCAGAACTCTTCAATATTGGAGGATAAAGAAAAAAATCACGTGTATTCTTTGGCCAATGGGAAATGTC	TGCAGAWCTCTTCAATATTRRAGGATAAAGAAARAAATCAYGTDYATTCTTTRGYCAMTGGRARATGTY
19	1	3451684|F|0-22:G>C-22:G>C		15217548	3134	G	0.82291	A	0.17709	0.038953	O. longistaminata (N=16)	O. glaberrima and O. barthii (N=2402)	TGCAGGAGAAGCTGATAAGATTGCCGCAAGTATTTACAGATCGGAAGAGCGGTTCAGCAGGAATGCCGA	TGCAGGAGAAGCTGATAAAATTCCCGCAAGTATTTACAGATCGGAAGAGCGGTTCAGCAGGAATGCCGA	TGCAGGAGAAGCTGAYAARATTSCYGCAAGTATTTACAGATCGGAAGAGCGGTTCAGCAGGAATGCCGA
20	1	3762068|F|0-15:A>T-15:A>T		17960702	3134	T	0.78079	A	0.21921	0.379681	All O. glaberrima, O. barthii and O. longistaminata (N = 2418)	All O. sativa andinterspecifics (N = 619)	TGCAGCTGCTAACTTATGTAGGAAAAAAAAATATCATGAGTTGTGTATGTGACCTAGCTAAACCCTGAA	TGCAGCTGCTAACTTTTGTAGGGAAAAAAAATATCATGAGTTGTGTATGTGACCTAGCTAAACCCTGAA	TGCAGCTGCTAACYTWTGTASGRAAAARAAATATCATGAGTTGTGTATGTGACCTAKCTAAACCCTGRA
21	1	3451885|F|0-6:C>T-6:C>T		20297936	3134	T	0.78079	C	0.21921	0.272459	All O. glaberrima, O. barthii and O. longistaminata (N = 2418)	All O. sativa andinterspecifics (N = 619)	TGCAGCCAGTGGGCAGCGTCCTGCAAGGTTGCAACATTGCAGTGCCATGTACTACGATGTGATGGTACT	TGCAGCTAGTGGGCAGCGTCCTGCAAGGTTGCAACAGTGCAGTGCCCTGTACTATGATGTGATGGTACT	TGCAGCYAGTGKGCAGCGTCCTGCAAGGTTGCAACAKYGCAGTGCCMTGTACTAYGATGTGATGGTACT
22	1	5405647|F|0-40:C>T-40:C>T		22949683	3134	T	0.98484	C	0.01516	0.022193	O. longistaminata (N=16)	O. glaberrima and O. barthii (N=2402)	TGCAGTTACCATTCATCAGTTTGGCAGCACTGATTTGGCACACATTGTTACAGATCGGAAGAGCGGTTC	TGCAGTTACCATTCATCAGTTTGGCAGCACTGATTTGGCATGCATTGTTACAGATCGGAAGAGCGGTTC	TGCAGTTACCATTCATCAGTTTGGCAGCACTGATTTGGCAYRCATTGTTACAGATCGGAAGAGCGGTTC
23	1	3771962|F|0-27:T>C-27:T>C		24448285	3134	T	0.99426	C	0.00574	0.009252	O. longistaminata (N=16)	O. glaberrima and O. barthii (N=2402)	TGCAGATTAGGTGCTGAACTCATGATGTTTACAATAATCAAGCTCCTCTCAGACAGATGAAATGTACTA	TGCAGATTAGGTGCTGAACTCATGATGCTTACAATAATCAAGCTCCCCTCAGACAGATGAAATGTACTA	TGCAGATTAGGTGCTGAACTCATGATGYTTACAATAATCAASCTCCYCTCAGASAGATGAAATGTACTA
24	1	3062080|F|0-14:T>C-14:T>C		27068977	3134	T	0.82259	C	0.17741	0.17271	Indica (N=442) and lowland (N=505)	Japonica (N=94) and upland (N=114)	TGCAGTGACAATGATGATGGCTAGGACGGATGGGAGCTAGGGTTTTATGGCCACCTATTTGGGAAAATA	TGCAGTGACAATGACGATGGCTAGGACGGATGGGAGCTAGGGTTTTATGGCCACCTGTTTGGGAAAATA	TGCAGTGACAATGAYGATGGCTAGGACKGATGGGAGCTAGGGTTTTATGGCCACCTRTTTRGGAAAATA
25	1	3761092|F|0-6:A>C-6:A>C		29780153	3134	A	0.96873	C	0.03127	0.075955	O. longistaminata (N=16)	O. glaberrima and O. barthii (N=2402)	TGCAGGATAGAGTTTGATCCATGCAAAGAAGTGATAGGATGGGCGGTGGTAAAGTTACAGATCGGAAGA	TGCAGGCTAGAGTTTGATCCATGCAAAGAAGTGATAGGATGGGCGGTGGTAAAGTTACAGATCGGAAGA	TGCAGGMTAGAGTTTGATCCATKCAAAGAAGTGATAGGMTGGGCGGTGGWRAAGKTACAGATCGGAAGA
26	1	5399916|F|0-29:G>T-29:G>T		33914288	3134	T	0.77569	G	0.22431	0.338607	O. longistaminata (N=16)	O. glaberrima and O. barthii (N=2402)	TGCAGCGCGCGCGGCACGAGCATTCTGGTGGCGGAGGTGGAGATCATGGTGAGCATAGAGGAGAGGTTT	TGCAGCGCGCGCGGCACGAGCATTCTGGTTGCGGAGGTGGAGATCATGGTGAGCATAGAGGAGAGGTTT	TGCAGCGCGCGYGGCACGAGCATTCTGGTKGCGGAGGTGGAGMTCAYGGTGRGCATRGAGGAGAGGYTT
27	1	3753169|F|0-11:C>T-11:C>T		34957870	3134	T	0.77569	C	0.22431	0.343277	O. longistaminata (N=16)	O. glaberrima and O. barthii (N=2402)	TGCAGAAAAGACAAGGCAACAATTATGTTGATAGCATCATATACATATGTTGTAAAATTACAGATCGGA	TGCAGAAAAGATAAGGCAACAATTATGTTGATAGCATCATATACATATGTTGTAAAATTACAGATCGGA	TGCAGAAAAGAYAAGSCAACAATTATGTTGRTARSATCAYATACATATRTYGTAAAATTACAGATCGGA
28	1	3057604|F|0-34:T>C-34:T>C		35086092	3134	T	0.78079	C	0.21921	0.291412	All O. glaberrima, O. barthii and O. longistaminata (N = 2418)	All O. sativa andinterspecifics (N = 619)	TGCAGCCCCGCCACCGCATAATGCTATAGGAATATGTAACGGTGACAGTGATATCGGAGGCGATATAAA	TGCAGCCCCGCCACCGCATAATGCTATAGGAATACGTAACGGTGACAGTGATATTGGAGGCGATATAAA	TGCAGCCCCGCCWCCGYATAATGCTATAGGAATAYGTAACGGTGACAGTGATATYGGAGGCGATATAAA
29	1	3752845|F|0-19:G>A-19:G>A		39031989	3134	G	0.99362	A	0.00638	0.011258	O. longistaminata (N=16)	O. glaberrima and O. barthii (N=2402)	TGCAGTCCCACATTGCTCAGTAGATCCACCCCTGGCCACCACATGTCCTTACATCTAATATGTTACAGA	TGCAGTCCCACATTGCTCAATGGATCCACCCCTGGCCACCACATGTCCTTACATCTAATATGTTACAGA	TGCAGTCCCACATTGCTCRRTRGATCCACCMCTGGCCAYCACATGTCCTTACATCTAATATKTTACAGA
30	1	3764569|F|0-67:C>A-67:C>A		39896085	3134	C	0.9941	A	0.0059	0.014043	O. longistaminata (N=16)	O. glaberrima and O. barthii (N=2402)	TGCAGCAGCTTCATCCTCTGGCTTATCTTCTCTCTTCTCACCTGAATTGATCGAACAAGAGGAGATACA	TGCAGCAGCTTCATCCTCTGGCTTATCTTCTCTCTTCTCACCTGAATTGATCGAACAAGAGGAGATAAA	TGCAGCAGCTTCATCCTCTGGCTTATCTTCTCTCTTCTCACCTRAAKTGATCGAACAAGAGGAGATAMA
31	1	3753536|F|0-10:C>A-10:C>A		39925562	3134	C	0.99426	A	0.00574	0.009234	O. longistaminata (N=16)	O. glaberrima and O. barthii (N=2402)	TGCAGTCCCCCATTTTATGATCTGGAGTAACTTTTAGTGTATATTTACAGATCGGAAGAGCGGTTCAGC	TGCAGTCCCCAATTTTATGATCTGGACTAACTTTTAGTGTATATTTACAGATCGGAAGAGCGGTTCAGC	TGCAGTCCCCMATTTTATGATCTGGASTAACTTTTAGTGTATATTTACAGATCGGAAGAGCGGTTCAGC
32	1	6993381|F|0-12:T>C-12:T>C		40064279	3134	T	0.99426	C	0.00574	0.00923	O. longistaminata (N=16)	O. glaberrima and O. barthii (N=2402)	TGCAGGTTCGATTATCTGACCACTCGCTGCACGATCGGAATATTACAAACAGAAAAGGTACAAGCTAGC	TGCAGGTTCGATCCTCTGACCACTCGCTGCACGATCGGAATATTACAAACAGAAAAGGCACAAGCTAGC	TGCAGKTTYGATYMTCTGACCAYTCGCTGCACGATCGGAATATTACAAACAGAAAAGGYACAAGCTAGC
33	1	5403545|F|0-47:G>C-47:G>C		40458227	3134	T	0.78079	G	0.21921	0.006209	All O. glaberrima, O. barthii and O. longistaminata (N = 2418)	All O. sativa andinterspecifics (N = 619)	TGCAGGATATATCCTCACCGTCCGCTACTTCGCTGTTCATTGAACAAGCCTATATCCTTGAAACTTACA	TGCAGGATATATCCTCACCGTCCGCTACTTCGCTGTGCATTGAACAACCCTATATCCTTGAAACTTACA	TGCAGGATATATCCTCRCCRTCYRCTACTKCGBTRTKCAYTGAAYAASCYTATATCCTTGRAACTTAMR
34	1	3767435|F|0-16:G>C-16:G>C		40496896	3134	G	0.99426	C	0.00574	0.009341	O. longistaminata (N=16)	O. glaberrima and O. barthii (N=2402)	TGCAGGTAAGAGAATAGCAGCACTTGATTACAGATCGGAAGAGCGGTTCAGCAGGAATGCCGAGACCGA	TGCAGGTAAGAGAATACCAGCACTCAATTACAGATCGGAAGAGCGGTTCAGCAGGAATGCCGAGACCGA	TGCAGRTAAGAGAAYASMARCACTYRMTTACAGATCGGAAGAGCGGTTCAGCAGGAATGCCGAGACCGA
35	1	3764592|F|0-27:G>A-27:G>A		40531827	3134	G	0.99426	A	0.00574	0.009232	O. longistaminata (N=16)	O. glaberrima and O. barthii (N=2402)	TGCAGCCATCACAATATAAATCACAAGGTAGGAGTAGTTAGTAAATTGGGTTCATGTTTTACAGATCGG	TGCAGCCATCACAATATAAATCACAAGATAGGAGTAGCTAGTAAATTGGGTTCATGTTTTACAGATCGG	TGCAGCCATCACAATATAAATCACAAGRTAGRWGTAGYTAGTAAATTGGGTTCATGTTTTAMAGAYCGR
36	1	9752577|F|0-33:A>T-33:A>T	Recommended for QC genotyping	40671128	3134	A	0.78079	T	0.21921	0.344345	All O. glaberrima, O. barthii and O. longistaminata (N = 2418)	All O. sativa andinterspecifics (N = 619)	TGCAGTGCAATTGTTTGGTTGATTGATAGTCCCATTTTACAGATCGGAAGAGCGGTTCAGCAGGAATGC	TGCAGTGCAATTGTTTGGTTGATTGATAGTCCCTTTTTACAGATCGGAAGAGCGGTTCAGCAGGAATGC	TGCAGTGCAATTGTTTGGYTGATTGATARYCCMWTTTTACAGATCGGAAGAGCGGTTCAGCAGGAATGC
37	1	3055366|F|0-46:A>C-46:A>C		40715725	3134	A	0.99426	C	0.00574	0.012027	O. longistaminata (N=16)	O. glaberrima and O. barthii (N=2402)	TGCAGAGAACTGAATATGCACTTCGCATGCCGAAACTTCCAAAGTGAACGACTTTTTTCAAGGAAACCA	TGCAGAGAACTGAATATGCACTTCGCATGCCGAAACTTCCAAAGTGCACGACTTTTTTCAAGGAAACCA	TGCAGAGAACTGAATATGCACTTCGCMTGCCGAAACYTCCAAAGTGMMCGAMTTTTTTCAAGGAAACCA
38	1	3761191|F|0-18:T>G-18:T>G		40762407	3134	T	0.99426	G	0.00574	0.00925	O. longistaminata (N=16)	O. glaberrima and O. barthii (N=2402)	TGCAGCGAGAACAGTAATTCGTTCAGAAAAACACAAGAACAGATCGAGAATTACAGATCGGAAGAGCGG	TGCAGCGAGAACAGTAATGCGTTCAGAAAAACACAAGAACAGATCGAGAATTACAGATCGGAAGAGCGG	TGCAGCGAGRACAGTMATKCGTTCARAAAAACACAAGAACAGATVGAGAATTACAGATCGGAAGAGCGG
39	1	9758644|F|0-22:C>T-22:C>T		40943644	3134	G	0.99075	A	0.00925	0.345225	O. longistaminata (N=16)	O. glaberrima and O. barthii (N=2402)	TGCAGATACCAAAGACCTTGTGCCTGCACCATCCGTTTCCGATCGACCAGATCCGCCCATCACACAGCA	TGCAGATACCAAAGACCTTGTGTCTGCACCATCCGTTTCCGATCGACCAGATCCGCCCATCACACAGCA	TGCAGMTACCAAAGACCTTGTGYCTGCACCAYCCGTTTCCGATCRAMCAGATCCRYCCATCACACRGCA
40	1	5402686|F|0-27:T>G-27:T>G		41081963	3134	T	0.99426	G	0.00574	0.012112	O. longistaminata (N=16)	O. glaberrima and O. barthii (N=2402)	TGCAGAATTGGCCGGCGAGGCTGGCTGTGCTCTTTACAGATCGGAAGAGCGGTTCAGCAGGAATGCCGA	TGCAGAATTGGCCGGCGAGGCTGGCTGGGCTCTTTACAGATCGGAAGAGCGGTTCAGCAGGAATGCCGA	TGCAGAATTGGCCGGCGAKGCTGGCTGKGCTCTTTACAGATCGGAAGAGCGGTTCAGCAGGAATGCCGA
41	1	3999372|F|0-42:G>A-42:G>A		41185562	3134	G	0.99426	A	0.00574	0.009782	O. longistaminata (N=16)	O. glaberrima and O. barthii (N=2402)	TGCAGTCCCTTGGGAAGTCCATCCACTGCATGGCGCTAAAGCGCTTGATTGAATTCAATTTACAGATCG	TGCAGTCCCTTGGGAAGTCCATCCACTGCATGGCGCTAAAGCACTTGATTGCATTCAATTTACAGATCG	TGCAGTCCCTWGGRAAGKYCATMCAYKGCMTGGYRCTAAARCRMTTGAWTGMATTCAATTTACAGATCG
42	1	9755185|F|0-13:A>T-13:A>T		41186273	3134	T	0.99426	A	0.00574	0.011232	O. longistaminata (N=16)	O. glaberrima and O. barthii (N=2402)	TGCAGGAAGCACAAAAGTTTGTGGAGAGTTTACCATCGAAACAAGCACATGGAGTCTGGGGTGCACTGT	TGCAGGAAGCACATAAGTTTGTGGAGAGTTTACCATCGAAACAAGCACATGGAATCTGGGGTGCGCTGT	TGCAGGAAGCRCAWAAGTTTGTGGAGAGTTTACCATYXAAACAAGCACATGGARTCTGGGGTGCRCTKT
43	1	9746913|F|0-65:T>A-65:T>A		41188084	3134	A	0.99426	T	0.00574	0.00941	O. longistaminata (N=16)	O. glaberrima and O. barthii (N=2402)	TGCAGGGAGACGCCGCCGAACGATGAATGCAGGCTTTGGCTAGGGCCGCCTGACGAACCTGAAAATGTC	TGCAGGGAGACGCCGCCGAACGATGAATGCAGGCTTTGGCTAGGGCCGCCTGACGAACCTGAAAAATGC	TGCAGGGAGACGCCGCCGAACGATGAATGCAGGCTTTGGCTAGGGCCGCCTGACGAACCTGAAAAWKKC
44	1	3992545|F|0-41:A>G-41:A>G		41542807	3134	G	0.78079	A	0.21921	0.346192	All O. glaberrima, O. barthii and O. longistaminata (N = 2418)	All O. sativa andinterspecifics (N = 619)	TGCAGTCAGAATGAGGACTTCAAGAAGGGAATTACGCTACAATGAGGCCCAGGTATTGTACATAACTTT	TGCAGTCAGAATGAGGACTTCAAGAAGGGAATTACGCTACAGTGAGGCCCAGGTATTGTACATAGCTTT	TGCAGTCAGAATGAGGACKTCAAGAAGGGAATTRCGCTACARTGARGMCCAGGTAYTGTACATARCTTT
45	1	3763688|F|0-43:C>T-43:C>T		42128434	3134	C	0.99426	A	0.00574	0.193076	O. longistaminata (N=16)	O. glaberrima and O. barthii (N=2402)	TGCAGCGCATACAGTTGGACTCGAAACGTATACCAGTTGGTAGCTTTTTACAGATCGGAAGAGCGGTTC	TGCAGCGCATACAGTTGGACTCGAAACGTATACCAGTTGGTAGTTTTTTACAGATCGGAAGAGCGGTTC	TGCAGCSMATACAGTTGGACTMGAAACGTRTACCAGTTRGTAGYTTTTTACAGATCGGAAGAGCGGTTC
46	1	3050485|F|0-45:T>C-45:T>C		43100556	3134	T	0.99426	C	0.00574	0.117991	O. longistaminata (N=16)	O. glaberrima and O. barthii (N=2402)	TGCAGGTACATATATTACAGGTAGATGTGGGCCTATCCTAAATTCTAATTTCGGTATGCCTGTGAGTGC	TGCAGGTACATATATTACAGGTAGATGTGGGCCTATCCTAAATTCCAATTTCGGTATGCCTGTGAGTGC	TGCAGGTACATATATTACAGGTAKATGYGGRCCTATCCTAAATTCYAATTTCGGTATGCCTGTGAGTGC
47	2	12387487|F|0-29:G>A-29:G>A		2010428	3134	G	0.78079	A	0.21921	0.256841	All O. glaberrima, O. barthii and O. longistaminata (N = 2418)	All O. sativa andinterspecifics (N = 619)	TGCAGTGCAGGCGGCGGACAATTGGCGACGCGGAGAAGGCGACGGTGGAAGCCATGGCAGAGGGAGCAG	TGCAGTGCAGGCGGCGGACAATTGGCGACACGGAGAAGGCGACGGTGGAAGCCATGGCAGAGAGAGCAG	TGCAGTGCAGGCGGCGGACAATTGGCGACRCGGAGAAGGCGACGGTGGAAGCCATGGCAGAGRGAGSRG
48	2	5390923|F|0-43:G>T-43:G>T		2445336	3134	T	0.78079	G	0.21921	0.327044	All O. glaberrima, O. barthii and O. longistaminata (N = 2418)	All O. sativa andinterspecifics (N = 619)	TGCAGCGAATCTTGGTGCGACTTTGACAGGGATAGAAGGTTTTGCACCATGCTCACCGGTGTGGAGGTG	TGCAGCGAATCTTGGTGCGACTTTGACAGGGATAGAAGGTTTTTCACCATGCTCACCGGTGTGGAGGTG	TGCAGCGAATCTTGGTGCGACTTTGACAGGGATAGAAGGTTTTKCACCATRCTCACCGGTGTGGAGGTG
49	2	3449013|F|0-42:C>T-42:C>T	Recommended for QC genotyping	2687374	3134	T	0.78079	C	0.21921	0.382404	All O. glaberrima, O. barthii and O. longistaminata (N = 2418)	All O. sativa andinterspecifics (N = 619)	TGCAGCGAACACTCAGTGGTGGTATCCTTAGGCATGCATGTACGGGGTCGTGGGTTCAAGTCCTTACCC	TGCAGCGAACACTCAGTGGTGGTATCCTTAGGCATGCATGTATGGGGTTGTGGGTTCAAGTCCTTACCC	TGCAGCGAACACTCAGTGGTGGTATCCTTAGGCATGCATGTAYGRGGTYGTGGGTTCAAGTCCTTACCC
50	2	3056461|F|0-17:A>G-17:A>G		2961790	3134	G	0.78095	A	0.21905	0.258586	All O. glaberrima, O. barthii and O. longistaminata (N = 2418)	All O. sativa andinterspecifics (N = 619)	TGCAGCCAAGATGGGACAGTAACTGATGTTTCTCTGGCTTCTAGGAGCCTTCAGGGGAACATCTCACCG	TGCAGCCAAGATGGGACGGTAATTGATGTTTCTCTGGCTTCTAGGAGCCTTCAGGGGAACATCTCACCT	TGCAGCCAAGATGGGACRGTAAYTGATGTTTCTCTGGCTTCTAGGARCCTYCAGGGGAACATCTCACCD
51	2	9747798|F|0-5:T>C-5:T>C		3076857	3134	T	0.78079	C	0.21921	0.258588	All O. glaberrima, O. barthii and O. longistaminata (N = 2418)	All O. sativa andinterspecifics (N = 619)	TGCAGTAGTCAGAATGAGTAATAATCGTCGTCGTTTTATTATAAGTGTTGCCCGAGAACACGAGGGAGC	TGCAGCAGTCAGAATGAGTAATAATCGTCGTCGTTTTATTATAAGTGTTGCCGGAGAACACGAGGGAGC	TGCAGYAGTCAGAATGAGTAATAATCGTCGTCGTTTTATTATAAGTGTTGCCSGAGAACACGAGGGAGC
52	2	5392549|F|0-28:T>C-28:T>C		3298019	3134	T	0.78095	C	0.21905	0.343652	All O. glaberrima, O. barthii and O. longistaminata (N = 2418)	All O. sativa andinterspecifics (N = 619)	TGCAGCAACTGGTGGTTGAATTCAAGCATTCGTATAAGAAATACAGTAAAAATCACAAACACAATAGAA	TGCAGCAACTGGTGGTTGAATTCAAGCACTCGTATAAGAAATACAGTAAAAATCACAAACGCAATAGAA	TGCAGCAACTGGTGKTTGRAYTCAAGCAYTBGTATAARAAATRMAGTAAAAATCACAAACRMAATAGAA
53	2	5405675|F|0-44:G>T-44:G>T		5132374	3134	T	0.78079	G	0.21921	0.011685	All O. glaberrima, O. barthii and O. longistaminata (N = 2418)	All O. sativa andinterspecifics (N = 619)	TGCAGATGGTATTCTTGGTGGGACTAAGCCACACCCGTTAGCTTGGGATGACGCTATGAACCCTTTTTT	TGCAGATGGTATTCTTGGTGGGACTAAGCCACACCCGTTAGCGTTGGATGACGCTATGAACCCTTTTTT	TGCAGATGGTATTCTTGGTGGGACTAAGCCACACCCGYTAGCKTKGGATGACGCTATGAACCCTKTTWT
54	2	3059992|F|0-28:G>C-28:G>C		5507900	3134	A	0.82451	G	0.17549	0.044231	Indica (N=442) and lowland (N=505)	Japonica (N=94) and upland (N=114)	TGCAGGTCGATCTCGGCTTCCCCCATCAGGTCGTCCTTGGACAGCATGTCGTGGTCGAACACTTGCTGC	TGCAGGTCGATCTCGGCCTCCCCCATCACGTCGTCCTTGGACAGCATGTCGTGGTCGAACACTTGCTGC	TGCAGGYCGATCTCGGCHTCCCCCATSASGTCGYCSTTGGACAGCATGTCGTGGTCGAACRCTTGCTGC
55	2	3999497|F|0-23:G>C-23:G>C		6665002	3134	C	0.78079	G	0.21921	0.360628	All O. glaberrima, O. barthii and O. longistaminata (N = 2418)	All O. sativa andinterspecifics (N = 619)	TGCAGTGTTTTGCTGCCTATTTTGAGGGCCCTATTGCTTGAGAGGATATATAGACAAAGGGGAAGGGGG	TGCAGTGTTTTGCTGCCTATTTTCAGGGCCCTATTGCTTGAGAGGATATATAGACAAAGGGGGAAGGGG	TGCAGTGTTTTGCTGCCTATTTTSAGGGCCCTATTGCTTGAGAGGATATATAGACAAAGGGGRARGGGG
56	2	19323854|F|0-7:T>C-7:T>C		8808163	3134	T	0.78079	C	0.21921	0.32344	All O. glaberrima, O. barthii and O. longistaminata (N = 2418)	All O. sativa andinterspecifics (N = 619)	TGCAGCATAAACTCTAAGACGTAATGTGTGTATGATAGGTGGGACCATGTATTACAGATCGGAAGAGCG	TGCAGCACAGACTCCAAGACGTAATGTGTGTATGATAGGTGTGACCATGTATTACAGATCGGAAGAGCG	TGCAGCAYRRAYTCYAAGACGTAATGTRTGTAYGAWAGGTGDGACCATRTATTACAGATCGGAAGAGCG
57	2	3764395|F|0-22:T>C-22:T>C		9922722	3134	C	0.78079	T	0.21921	0.347292	All O. glaberrima, O. barthii and O. longistaminata (N = 2418)	All O. sativa andinterspecifics (N = 619)	TGCAGCGGTTTCCCACCCCAACTGTCCCACTCTCGACATTCAAAGGTACAATGAACGCCGTATGAAAAC	TGCAGCGGTTTCCCACCCCAACCGTCCCACTCTCGAGATTCAAAGGTACAATGAACGCCTTATGAAAAC	TGCAGCGGTTTCCCACCCCAACYGTCCCACTCTCGASATTCAAAGGTACAAWGARCRCCDTATGAAAAC
58	2	4393573|F|0-68:C>A-68:C>A		11149880	3134	C	0.78079	G	0.21921	0.330825	All O. glaberrima, O. barthii and O. longistaminata (N = 2418)	All O. sativa andinterspecifics (N = 619)	TGCAGGAGAGGTGCTCATTTTTTTCTTTTATTTTCGCTTCTTGTAAAAGGAAAACGTGGGCCCACCAAC	TGCAGGAGAGGTGCTCATTTTTTTCTTTTATTTTCGCTTCTTGTAAAAGGAAAACGTGGGCCCACCAAA	TGCAGGAGAGGTGCTCATTTTTTTMTTTTATTTTCGCTTCTTGTAAAAGGAAAACGTGGGCCSACCAAM
59	2	3058576|F|0-6:A>C-6:A>C		11179555	3134	C	0.78079	A	0.21921	0.302779	All O. glaberrima, O. barthii and O. longistaminata (N = 2418)	All O. sativa andinterspecifics (N = 619)	TGCAGAAGCAGAGGAGACGTGTGTAGATCCCTCTCCCTGATGGCTTCATCAAAGTCCGTGTGTAGGCCG	TGCAGACGCAGAGGAGACGTGTGTAGATCCCTCTCCCTGGTGGCTTCGTCAAAGTCCGTGTGTAGGCCG	TGCAGAMGCAGAGRARACRYGTGYAGAWCYCTCTSCYTGRYKGCTTCRTCAAADTCCGTGTGTAGGYCG
60	2	3056655|F|0-28:G>A-28:G>A		11589435	3134	G	0.78079	A	0.21921	0.281483	All O. glaberrima, O. barthii and O. longistaminata (N = 2418)	All O. sativa andinterspecifics (N = 619)	TGCAGATGACAACACGGATCAGTTTAGTGCAGGGTTCACAAAACCGATAAATTTTTTGCAAAAACCATT	TGCAGATGACAACACGGATCAGTTTAGTACAGGGTTCACAAAACCGATAAAATTTTTGCAAAAACCATT	TGCAGATGACAACACGGATCAGTTTAGTRCAGGGTTCACAAAACCGATAAAWWTTTTGCAAAAACCATT
61	2	9756065|F|0-58:T>C-58:T>C		12033476	3134	T	0.78079	C	0.21921	0.316613	All O. glaberrima, O. barthii and O. longistaminata (N = 2418)	All O. sativa andinterspecifics (N = 619)	TGCAGTCATTTCACACCCAAAAAAAATGAAACTTATGGTAAACCTTGTTAGCATACATTGATTCCACAA	TGCAGTCATTTCACACCCAAAAAAAATGAAACTTATGGTAAACCTTGTTAGCATACATCAATTCCACAA	TGCAGTCATTTCACACCCAAAAAAAATGAAACTTATGGTAAACCTTGTTAGCATACATYRATTCCACAA
62	2	3061226|F|0-58:G>A-58:G>A		12370974	3134	A	0.78079	G	0.21921	0.258715	All O. glaberrima, O. barthii and O. longistaminata (N = 2418)	All O. sativa andinterspecifics (N = 619)	TGCAGATCATGCAAATGTAGTGAAAAAAAAGCATAAGATAAGATGACATTCACTAACAGGTACTACCTC	TGCAGATCATGCAAATGTAGTGAAAAAAAAGCATAAGATAAGATGACATTCACTAACAAATACTACCTC	TGCAGATCATGCAAATGTAGTGAAAAAAAAGCATAAGATAAGATGACATTCACTAACARRTACTACCTC
63	2	5396075|F|0-56:A>G-56:A>G		12851214	3134	G	0.95565	A	0.04435	0.151553	Indica (N=442)	Japonica (N=94)	TGCAGGGGGCTTTCTTCGTCCATCCAGGAACGACAGCACCCAAGACATTCTTGAGCAACTAGCTAATGA	TGCAGGGGGCTTTCTTCGTCCATCCAGGAACGACAGCACCCAAGACATTCTTGAGCGACTAGCTAATGA	TGCAGGGGGYTTTCTTCGTCCATCSAGGAACKACAGCACCCAAGACATTCTTGWGCRACTAGCTAATGR
64	2	4391793|F|0-8:T>C-8:T>C		13919721	3134	C	0.77585	T	0.22415	0.338233	O. longistaminata (N=16)	O. glaberrima and O. barthii (N=2402)	TGCAGAAATTAGCTATATCGTAGGAAAATGGAAGAAAGATCAGCGATATTTCTGTTACAGATCGGAAGA	TGCAGAAACTAGCTATATCGTAGGAAAATGGAAGAAAGATCAGCGATATTTCTGTTACAGATCGGAAGA	TGCAGAAAYTWGCTRTWTCRTWKGAAAMTGGAASAAAGATCAGYRATATTTCTGTTACAGATCGGAAGA
65	2	12387521|F|0-17:G>C-17:G>C		13946711	3134	G	0.78095	C	0.21905	0.282218	All O. glaberrima, O. barthii and O. longistaminata (N = 2418)	All O. sativa andinterspecifics (N = 619)	TGCAGCCTCGTCGAAACGTCGAAATTTCGTGGAATTCGATCGGTTTTCGTCGGAATTGTGGACCCTGGT	TGCAGCCTCGTCGAAACCTCGAAATTTCGTGGAAATCGATCGGTTTTCGTCGGAATCGTGAACCCTGGT	TGCAGCCTCGTCGAAACSTCGAAATTTCGTGGAAWTCGATCGGTTTTCGTCGGAATYGTGRACCCTGGT
66	2	5400312|F|0-7:T>C-7:T>C	Recommended for QC genotyping	14337444	3134	T	0.77616	C	0.22384	0.345558	O. longistaminata (N=16)	O. glaberrima and O. barthii (N=2402)	TGCAGCTTTCATTTTGCGGTTGCTATCTGCATTTGTCGTCAGAGATGGAGCTATCGAAATGCATGATGC	TGCAGCTCTCATTTTGCGGTTGCTATCTGCATTTGTCGTCAGAGATGGAGCTATAGAAATGCATGATGC	TGCAGCTYTCATTTTGCKGTTGCTATCTGCATTTGTCGTCAGAGATGGAGCYATMGAAATGCATGWTGC
67	2	3050913|F|0-17:T>C-17:T>C		16680775	3134	A	0.78079	T	0.21921	0.118454	All O. glaberrima, O. barthii and O. longistaminata (N = 2418)	All O. sativa andinterspecifics (N = 619)	TGCAGGTTGTTAGCGTATATCCGTGTAGAAGTCATCTATAAACTAATATCCAAGAAAAAATCCAATTTA	TGCAGGTTGTTAGCGTACATCCGTGTAGAAGTCAACTATAAACTAATATCCAAGAAAAAATCCAATTTG	TGCAGGTTGTTAGCGTAYATCCGTGTAGAAGTCAWCTATAAACTAATATCCAAGAAAAAATYCAATTTR
68	2	3061677|F|0-19:C>G-19:C>G		16732668	3134	G	0.78079	A	0.21921	0.299589	All O. glaberrima, O. barthii and O. longistaminata (N = 2418)	All O. sativa andinterspecifics (N = 619)	TGCAGGAGACCAACGCTAGCATCCACGCTGCGCTCGACTGCGCTCGAGGTTACCTTGCCGGCAAGCTCC	TGCAGGAGACCAACGCTAGGATCCACGCTGCGCTCGACTGCGCTCGAGGTTACCTTGCCGGCAAGCTCC	TGCAGGAGACCAACGCTAGSATCCACGCTGCGCTCGACYGCGCTCGAGGTTACCTTGCCGRCAAGCTCC
69	2	5385631|F|0-62:T>C-62:T>C		21304519	3134	T	0.95597	C	0.04403	0.156048	Indica (N=442) and lowland (N=505)	Japonica (N=94) and upland (N=114)	TGCAGGCGCGGACACCGGCGACGGTGACAATGACGACGACGACGACGACGACATGGCGGCGCTTCCCTG	TGCAGGCGCGGACACCGGCGACGGTGACAATGACGACGACGACGACGACGACATGGCGGCGCCGCCCTG	TGCAGGCGCGGACACCGGCGACGGTGACAATGACGACGACGACGACGACGACATGGCGGCGCYKCCCTG
70	2	19322653|F|0-34:C>A-34:C>A		22044764	3134	C	0.78079	A	0.21921	0.275481	All O. glaberrima, O. barthii and O. longistaminata (N = 2418)	All O. sativa andinterspecifics (N = 619)	TGCAGCTCCAGGTTACGAGCAGCTAAGGGTCTAGCAGGAACCTCAGGAGGTGGGCCAAATATATCACTC	TGCAGCTCCAGGTTACGAGCAGCTAAGGGTCTAGAAGGAACCTCAGGAGGTGGGCCAAATATATCACTC	TGCAGCTCMAGGTTACGAGCAGCTAAGGGTCTAGMAGGAAYCWCAGGAGGTGGGCCAAATATATCACTC
71	2	3063271|F|0-54:C>T-54:C>T		23107853	3134	T	0.78079	C	0.21921	0.370697	All O. glaberrima, O. barthii and O. longistaminata (N = 2418)	All O. sativa andinterspecifics (N = 619)	TGCAGGTATTGCTGGAGGCACTGGTGTCATGCCTGGAGGTAAATTTTGAACTATCGCTTGTAATTCTGT	TGCAGGTATTGCTGGAGGCACTGGTGTCATGCCTGGAGGTAAATTTTGAACTATTGCTTGTAATTGTGT	TGCAGGTATTGCTGGAGGCACTGGTGTMATGCCTGGAGGTAAMTTTTGAACTMTYGCWTGTAATTSTKT
72	2	9760031|F|0-66:C>T-66:C>T		26052945	3134	G	0.82403	A	0.17597	0.2542	Indica (N=442)	Japonica (N=94)	TGCAGGGGAACTTTCTCTGTGGGGCCCTGCCGAGCCAGCTGAGGCAGCTGAAGGAGGACGGCGCGGCGG	TGCAGGGGAACTTTCTCTGTGGGGCCCTGCCGAGCCAGCTGAGGCAGCTGAAGGAGGACGGCGCGGTGG	TGCAGGGGAACTTTCTCTGTGGGRCCCTGCCGAGCCAGCTGAGGCAGYTGAAGGAGGACGGCGCGGYGG
73	2	5398496|F|0-19:G>A-19:G>A		27590734	3134	G	0.82403	A	0.17597	0.1823	Indica (N=442) and lowland (N=505)	Japonica (N=94) and upland (N=114)	TGCAGTTTCGTTTATTTTGGAACGGAGGTAGCAGTGGATGGCCAAGCGTGTGCTTACAGATCGGAAGAG	TGCAGTTTCGTTTATTTTGAGACGGAGGTAGCAGTGGATGGCCAAGCGTGTGCTTACAGATCGGAAGAG	TGCAGTTTCGTTTATTTTRRRASGRAGGTAGMAGTGGATGGCCAAGCGTGTGCTTACAGATCGGAAGAG
74	2	3056468|F|0-13:T>G-13:T>G		30815668	3134	T	0.82451	C	0.17549	0.305094	Indica (N=442) and lowland (N=505)	Japonica (N=94) and upland (N=114)	TGCAGCTGTAGACTGGGCCAAAGGAAATGGCCAGTAGATTTTTCCCATTACTATATAAAATAAGTTATC	TGCAGCTGTAGACGGGGCCAAAGGAAATGGCCAGTAGATTTTTCCCATTACTATATAAAATAAGTTATC	TGCAGSTGTAGACKGGGCCAAAGGAAATGGCCAGTAGATTTTTCCCATTACTAYATAAAATAAGTTATC
75	2	9755176|F|0-46:A>G-46:A>G		31084802	3134	A	0.78079	G	0.21921	0.277915	All O. glaberrima, O. barthii and O. longistaminata (N = 2418)	All O. sativa andinterspecifics (N = 619)	TGCAGGAACATGTTCCGTGGAAGGAAAATGTCATGCTTCAAATCCTAATTGATTGAGAGGTCCCTTACA	TGCAGGAACATGTTCCGTGGAAGGAAAATGTCATGCTTCAAATCCTGATTGATTGAGATGTCCCTTACA	TGCAGGAACATGTTCCGTGGAAGGAAAATGTCATGCTTCAAATCCTRATTGATYGAGAKGTCCCTTACA
76	2	3771695|F|0-48:T>G-48:T>G		31413028	3134	G	0.78111	T	0.21889	0.336775	All O. glaberrima, O. barthii and O. longistaminata (N = 2418)	All O. sativa andinterspecifics (N = 619)	TGCAGGCACCCGGTCATCTAGTTTCCATGGTGTGACCAGGTGAGGTTGTTGGTTGTGTTCTTGTCATTA	TGCAGGCACCCGGTCATCTAGTTTCCATGGTGTGACCAGGTGAGGTTGGTGGTTGTGTTCTTGTCATTA	TGCAGGCACCCGGTCATCTAGTTTCCATGGTGTGACCARGTGAGGTTGKTGGTTGTGTTCTTGTCATTA
77	2	5392574|F|0-61:T>A-61:T>A		31808552	3134	A	0.78079	T	0.21921	0.354401	All O. glaberrima, O. barthii and O. longistaminata (N = 2418)	All O. sativa andinterspecifics (N = 619)	TGCAGCAGCCGGTGAAACGGAGTCTAGTGCAGCACGCAGCTGTAAGAGGTGAGCCCCTGCCTACCTGCT	TGCAGCAGCCGGTGAAACGGAGTCTAGTGCAGCACGCAGCTGTAAGAGGTGAGCCCCTGCCAACCTGCT	TGCAGCAGCCGGTGAAACGGAGTCTAGKKCAGCACGCMGCTGTAAGAGGTGAGCCCCTGCCWACCTGCT
78	2	5385820|F|0-51:C>A-51:C>A		33672943	3134	A	0.78079	C	0.21921	0.280249	All O. glaberrima, O. barthii and O. longistaminata (N = 2418)	All O. sativa andinterspecifics (N = 619)	TGCAGGAGATGGGTAATCCCTCGCTCCGGTAAGATAAACCTGATTTGCATGCGGTGGTGCTAGTCTTAT	TGCAGGAGATGGGTAATCCCTCGCTCCGGTAAGATAAACCTGATTTGCATGAGGTGGTGCTAGTCTTAT	TGCAGGAGATGGGTAATCCCTCGCTCCGGTAAGATAAACCTGATTTGCATGMGGTGGTGCTAGTCTTAT
79	2	3762828|F|0-9:C>T-9:C>T		33745861	3134	T	0.77537	C	0.22463	0.342713	O. longistaminata (N=16)	O. glaberrima and O. barthii (N=2402)	TGCAGTGCTCCATTCCATTATTGCCTTTCAGCCTGTTCATAATATCCCACAACAACGATCATTACAGAT	TGCAGTGCTTCATTCCATTATTGCCTTTCAGCCTGTTCATAATATCCCACAACAACGATCATTACAGAT	TGCAGTGCTYCATTCCATTAKTGCCTTTCAGCCTGTTCATAATATCCCACAACAACGATCATTACAGAT
80	2	3048732|F|0-41:C>A-41:C>A		33878778	3134	A	0.77537	C	0.22463	0.274607	O. longistaminata (N=16)	O. glaberrima and O. barthii (N=2402)	TGCAGAACGAAACCAAGTAAAAAGTTCAGTCACATGTAACACACAATATTGGTCATGTCCATCAAAGGA	TGCAGAACGAAACCAAGTAAAAAGTTCAGTCACATGTAACAAACAATATTGGTCATGTCCATCAAAGGA	TGCAGAACRAAACCAAGYAAAAAGTTCAGTCAYATGTAAYAMAYRATATTGGTCATGTYCATCAAAGGA
81	2	3048732|F|0-43:C>T-43:C>T	Recommended for QC genotyping	33878778	3134	C	0.82482	T	0.17518	0.155452	Indica (N=442) and lowland (N=505)	Japonica (N=94) and upland (N=114)	TGCAGAACGAAACCAAGTAAAAAGTTCAGTCACATGTAACAAACAATATTGGTCATGTCCATCAAAGGA	TGCAGAACGAAACCAAGTAAAAAGTTCAGTCACATGTAACACATAATATTGGTCATGTCCATCAAAGGA	TGCAGAACRAAACCAAGYAAAAAGTTCAGTCAYATGTAAYAMAYRATATTGGTCATGTYCATCAAAGGA
82	2	3995141|F|0-7:A>T-7:A>T		34032953	3134	T	0.78079	A	0.21921	0.33943	All O. glaberrima, O. barthii and O. longistaminata (N = 2418)	All O. sativa andinterspecifics (N = 619)	TGCAGCCATTTGATGAGCCTTAGTTGGTGCGCATTTGGAAGACCTGGTTTTTTTCTCCTGATTATGTTG	TGCAGCCTTTTGATGAGCCTCAGTTGGTGCGCATTTGGAAGACCTGGTTTTTTTCTCCTGATTATGTTG	TGCAGCCWTTTGATGASCCTYAGTTGGTGCGCATTTGGAAGACCTGGTTTTTKTCTCCTGATTATGTTG
83	2	3059473|F|0-10:G>T-10:G>T		34379276	3134	G	0.99458	T	0.00542	0.011157	O. longistaminata (N=16)	O. glaberrima and O. barthii (N=2402)	TGCAGAAGTAGTTCTCAACTGAGCAAAATATCAGCTAGTACATAATTACAGATCGGAAGAGCGGTTCAG	TGCAGAAGTATTTCTCAACTGAGCAAAATATCAGCTAGTACATAATTACAGATCGGAAGAGCGGTTCAG	TGCAGAAGTAKTTCTCAACTGAGCAAAATATCAGCTAGTACATAATTACAGATCGGAAGAGCGGTTCAG
84	2	3443654|F|0-33:T>A-33:T>A		34379322	3134	A	0.78079	T	0.21921	0.349029	All O. glaberrima, O. barthii and O. longistaminata (N = 2418)	All O. sativa andinterspecifics (N = 619)	TGCAGATTAACTTAGAAAACAACAAGCGAAACTTGAAGCAGAACTGCTAAAAATAATTGACAAATAATT	TGCAGATTAACTTAGAAAACAACAAGCGAAACTAGAAGCAGAACTGCTAAAAATAATTGACAAATAATT	TGCAGATTAACTTAGAAAACAACAAGCGAAAMTWGAAGCAGAACTGCTAAAAATAATTGAYAAATAATT
85	2	6995628|F|0-48:C>T-48:C>T		34593873	3134	T	0.78079	C	0.21921	0.319184	All O. glaberrima, O. barthii and O. longistaminata (N = 2418)	All O. sativa andinterspecifics (N = 619)	TGCAGATGATGGACTCACACCAGCCTCTGCTTGACATGCTTGTATTGCCAAACTATCATACTCCCTCCA	TGCAGATGATGGACTCACACCAGCCTCTGCTTGACATGCTTGTATTGCTACACTATCATACTCCCTCCG	TGCAGATGATGGACTCACACCAGCCTCTGCTTGACATGCTTGTATTGCYAMACTATYRTACTCCCTCCR
86	2	3453923|F|0-44:G>A-44:G>A		34978543	3134	G	0.78079	A	0.21921	0.246571	All O. glaberrima, O. barthii and O. longistaminata (N = 2418)	All O. sativa andinterspecifics (N = 619)	TGCAGGTCCAGCGCTCGATCGGACGAGCAACAATGGATCCCCTCGCCTCGCCCGCACAGTGCGCGCGGT	TGCAGGTCCAGCGCTCGATCGGACGAGCAACAATGGATCCCCTCACCTCGCCCGCACAATGCGCGCGGT	TGCAGGTCYAGCGCTCGATCGGACGAGCAACAATGGATCCCCTCRCCTCKCCCGCACARTGCGCGCGGT
87	2	12387519|F|0-24:G>A-24:G>A		35168620	3134	A	0.78079	G	0.21921	0.374429	All O. glaberrima, O. barthii and O. longistaminata (N = 2418)	All O. sativa andinterspecifics (N = 619)	TGCAGCCGATAATGATTCTAAGCCGATGACGTCTTTGCCGATTACTAAATTACCAAATTTCACTGTTAC	TGCAGCCGATAATGATTCTAAGCCAATGACGTCTTTGCCGATTACCAAATTACCAAATTTCACTGTTAC	TGCAGCCGATAATGATTCTAAGCCRATGACGTMTTTGCCGATTACYAAATTACCAAATTTCACTGTTAC
88	3	4384354|F|0-26:A>C-26:A>C		279156	3134	C	0.98468	A	0.01532	0.03536	O. longistaminata (N=16)	O. glaberrima and O. barthii (N=2402)	TGCAGCTGCTTGATACCACACGATACACTGATTTTCAGAATTTTACAGATCGGAAGAGCGGTTCAGCAG	TGCAGCTGCTTGATACCACACGATACCCTGATTTTCAGCACTTTACAGATCGGAAGAGCGGTTCAGCAG	TGCAGHYKCTTGATACCACAHGATACMCTGATTTTCAGMAYTTTACAGATCGGAAGAGCGGTTCAGCAG
89	3	3048832|F|0-9:T>C-9:T>C		491518	3134	T	0.99362	C	0.00638	0.013534	O. longistaminata (N=16)	O. glaberrima and O. barthii (N=2402)	TGCAGTACATAAGAAAGCGGTTCATGTCAAACTTTGCAATTACATGAACAAATCTTCAGATCAGGAGAT	TGCAGTACACAAGAAAGCGGTTCATGTCAAACTTTGCGATTACATGAACAAATCTTCAGATCAGGAGAT	TGCAGTACAYAAGAAAGYGGTTCATGTCAAACTTTGCRATTACATGARCAAATCTTCAGATCAGGAGAT
90	3	3758078|F|0-14:A>T-14:A>T		801016	3134	A	0.99426	T	0.00574	0.013084	O. longistaminata (N=16)	O. glaberrima and O. barthii (N=2402)	TGCAGGTAATATTCATGAATCCTACTACTTAGCATTACAGATCGGAAGAGCGGTTCAGCAGGAATGCCG	TGCAGGTAATATTCTTGAATCCTACTACTTAGCATTACAGATCGGAAGAGCGGTTCAGCAGGAATGCCG	TGCAGGTAAYATTCWTSAATCCTACTACTTAGCATTACAGATCGGAAGAGCGGTTCAGCAGGAATGCCG
91	3	3048718|F|0-26:C>T-26:C>T		851772	3134	C	0.99458	T	0.00542	0.009142	O. longistaminata (N=16)	O. glaberrima and O. barthii (N=2402)	TGCAGCTTCTAGCTTGCCATTTACACCATTGCAAGATCTTACTGTCCCACTTCATCTGTTCATCACATC	TGCAGCTTCTAGCTTGCCATTTACACTATTGCAAGATCTTACTGGCCCACTTCATCTGTTCATCACATC	TGCAGCTTCTAGCYTGCMATTTACACYMKTGCAAGATCTTACYGKCCCACTTCAKCTGTTCATCACATY
92	3	5143398|F|0-19:C>A-19:C>A	Recommended for QC genotyping	878615	3134	C	0.82419	A	0.17581	0.247856	Indica (N=442) and lowland (N=505)	Japonica (N=94) and upland (N=114)	TGCAGCTGTTAGAAACTCCCCCAAACAGACCCTTACAGATCGGAAGAGCGGTTCAGCAGGAATGCCGAG	TGCAGCTGTTAGAAACTCCACCAAACATACCCTTACAGATCGGAAGAGCGGTTCAGCAGGAATGCCGAG	TGCAGCTGYTAGAAACTCCMCCRAACAKACCCTTACAGATCGGAAGAGCGGTTCAGCAGGAATGCCGAG
93	3	3754321|F|0-28:C>T-28:C>T		879274	3134	C	0.99426	T	0.00574	0.009246	O. longistaminata (N=16)	O. glaberrima and O. barthii (N=2402)	TGCAGCAATACATTGTAGATACGAATTTCACAAGCACATGAATTAGCAGCACACCTTATTGCTTCGTGC	TGCAGCAATACATTGTAGATACGAATTTTACAAGCACATGGATTAGCAACGCACCTTATTGCTTCGTGC	TGCAGCAATACAYTRTASATACGAATTTYASAAGCACAWGRATTAGCARCRCACCTTATTGCTTCGTGC
94	3	3051550|F|0-20:T>C-20:T>C		1504637	3134	T	0.99123	C	0.00877	0.018396	O. longistaminata (N=16)	O. glaberrima and O. barthii (N=2402)	TGCAGATTCATTTTATCATGTACAATCACCTGGAGTAGGTGGTACCTGCGGGAAAGTTACAGATCGGAA	TGCAGATTCATTTTATCATGCACAATCACCTGGAGTAGGTGGTACCTGCGAGAAAGTTACAGATCGGAA	TGCAGATTCATTTTATCATGYACARTCACCTGGAGTAGGTGGTACCTGCGRGARAKTTACAGATCGGAA
95	3	3056447|F|0-17:C>G-17:C>G		1629632	3134	C	0.78079	G	0.21921	0.258477	All O. glaberrima, O. barthii and O. longistaminata (N = 2418)	All O. sativa andinterspecifics (N = 619)	TGCAGAACAAAGCAGAGCAGAGTGGCAACAGCAGAGTAGCGTCTAGTTTTGTTCATGGGCCAACAGAAC	TGCAGAACAAAGCAGAGGAGAGTTGCAACAGCAGAGTAGCGTCTAGTTTTGTTCATGGGCCAACAGAAC	TGCAGAACAAAGCAGAGSAGAGTKGCAACAGCAGAKTAGCGTCTAGTTTTGTTCMTGGGCCAACAGAAC
96	3	5401136|F|0-8:T>C-8:T>C		1685410	3134	G	0.99458	C	0.00542	0.24379	O. longistaminata (N=16)	O. glaberrima and O. barthii (N=2402)	TGCAGTTCTTATACTACACACAGTAGTGACAGAGCATATAAAAGGTTTCAGCCTATGAGCTTATGGAAG	TGCAGTTCCTATACTACACACAGTAGTGACAGAGCATATAAAAGGTTTCAGCCTATGAGCTTATGGAAG	TGCAGTTCBTWTRCTWCACACAGTAGTGACAGAGCATATAAAAGGTTTCAGCCTATGAGCTTATGSAAG
97	3	3443465|F|0-12:T>G-12:T>G		2862879	3134	G	0.78079	T	0.21921	0.361208	All O. glaberrima, O. barthii and O. longistaminata (N = 2418)	All O. sativa andinterspecifics (N = 619)	TGCAGGTAAGTGTCAGTACTAACTTGCAAGGCCAACAATCAACTGGTTACTGATCTGATCTAGTATTGC	TGCAGGTAAGTGGCAGTACTAACTTGCGAGGCCAACAATCAACTGGTTACTGATCTGATCTAGTATTGC	TGCAGGTAAGTGKCAGTACTAACTTGCRAGGCCAACAATCAACTGGTTACYRATCTRATCTAGTATTGC
98	3	5388640|F|0-22:G>T-22:G>T		4388275	3134	G	0.78079	T	0.21921	0.354388	All O. glaberrima, O. barthii and O. longistaminata (N = 2418)	All O. sativa andinterspecifics (N = 619)	TGCAGCCTTATCTCCTATTGGTGTCTGATGTGTAGGCCCAAACTTGCAACGACATGAGTATTGCATGTG	TGCAGCCTTATCTCCTATTGGTTTCTGATGTGTAGGCCCAAACTTGCAACGACATGAGTATTGCATGTG	TGCAGCCTTATCTCCTATTKKTKTCTGATRTGTAGGCCCAAACTKGCAAYRACATGAGTATTGCATGTG
99	3	5394181|F|0-46:A>C-46:A>C		4801805	3134	C	0.78111	A	0.21889	0.334212	All O. glaberrima, O. barthii and O. longistaminata (N = 2418)	All O. sativa andinterspecifics (N = 619)	TGCAGGTTAGTGCCGTTTCCCATCCCATCAAATCAGATCCAAGGACACCGCTATCCTATTCCTCCCCTC	TGCAGGTTAGTGCCGTTTCCCATCCCATCAAATCAGATCCAAGGACCCCGCTATCCTATTCCTCCCCTC	TGCAGGTTAGTGCCGTTTCCCATCCCATCAAATCAGATCCAAGGACMCCGCTRTCCTATTCCWCCCCTC
100	3	3055034|F|0-20:A>G-20:A>G		7116587	3134	G	0.95533	A	0.04467	0.11669	Indica (N=442) and lowland (N=505)	Japonica (N=94) and upland (N=114)	TGCAGTTGACGCTTTTGGTCATCTTGCTTGGTGCCTATTTGGTACCCATTCATCATCACTATCAGACCC	TGCAGTTGACGCTTTTGGTCGTCTTGCTTGGTGCCTATTTGGTACCCATTCATCATCACTATCAGACCC	TGCAGTTGACGCTTTTGGTCRTCTTGCTTGGTGCCTATTTGRTACCCATTCATYATCACTATCAGACCC
101	3	5382738|F|0-60:G>A-60:G>A		8444824	3134	C	0.95533	A	0.04467	0.145567	Indica (N=442)	Japonica (N=94)	TGCAGGACGGTGGCCACTAATAACTGCCACACTGGTATACGTACGTACTCTTTCTGTTTCGAAATATTT	TGCAGGACGGTGGCCACTAATAACTGCCACACTGGTATACGTACGTACTCTCTCCGTTTCAAAATGTTT	TGCAGGACGGTGGCCACTAATAACTGCCACACTGGTATACGTACGTAMTYYYTCYGTTTCRAAATRTTY
102	3	3054780|F|0-43:T>C-43:T>C		12537399	3134	C	0.78079	T	0.21921	0.276482	All O. glaberrima, O. barthii and O. longistaminata (N = 2418)	All O. sativa andinterspecifics (N = 619)	TGCAGTTCAACTTCAACCAGTGACCAATGACCTGAGACCTGACTGGGTCAGTCACAGGTTCTGACAACA	TGCAGTTCAACTTCAACCAGTGACCAATGACCTGAGACCTGACCGGGTCCGTCACAGGTTCTGACAACA	TGCAGTTCAACTTCAACCAGTGACCAATGACCTGAGACCTGACYGGGTCMRTCACAGGTTCTGAYAACA
103	3	9761818|F|0-48:G>A-48:G>A		13070892	3134	G	0.99426	A	0.00574	0.010682	O. longistaminata (N=16)	O. glaberrima and O. barthii (N=2402)	TGCAGATGGACACCATGGAGAGGTTTATATAGGCACCAGAGAAGCTAAGTTACAGATCGGAAGAGCGGT	TGCAGATGGACACCATGGAGAGGTTTATATAGGCACCAGAGAAGCTAAATTACAGATCGGAAGAGCGGT	TGCAGATGGACACCATGGAGAGGTTTATATASGCACCAGAGAAGCTAARTTACAGATCGGAAGAGCGGT
104	3	3990221|F|0-15:T>C-15:T>C		13242006	3134	C	0.99362	A	0.00638	0.015422	O. longistaminata (N=16)	O. glaberrima and O. barthii (N=2402)	TGCAGATTGAGTTCTTGCCAGCAAGTCTTCTATCAAGCCATAAAGAATAAAATATCTCTTACAGATCGG	TGCAGATTGAGTTCTCGCCAGCAAGTCTTCTATCAAGCTATAAAGAATAAAATATCTCTTACAGATCGG	TGCAGATTGAGTTCTYGVCAGCAAGTCTTYTATCAAGCYATAAAGAAYAARMTATCTCTTACAGATCGG
105	3	3061871|F|0-29:C>G-29:C>G		13606218	3134	C	0.99426	G	0.00574	0.009422	O. longistaminata (N=16)	O. glaberrima and O. barthii (N=2402)	TGCAGGGTAACTATAGCTAGATTTTTGGACGTTGCTTACACGTTCTACTTTTCATAGGCCAGTAGGTTT	TGCAGGGTAACTATAGCTAGATTTTTGGAGGGTGCTTACATGTTCTACTTTTCATAGGCCAGTAGGTTT	TGCAGGGTAACTATAGCTAGATTTYTKKASGKTGCTTACAYGTWCTACTTTTCATAGGCCAGTAGGTTK
106	3	5403535|F|0-56:A>T-56:A>T		17422879	3134	T	0.99362	A	0.00638	0.015856	O. longistaminata (N=16)	O. glaberrima and O. barthii (N=2402)	TGCAGCTTCTGAACTTGTGTCAGTTTCTTGTCCATGACCATGTACCTCCCTATAAAATTTCCCTGTTCT	TGCAGCTTCTGAACTTGTGTCAGTTTCTTGTCCATGACTATGTACCTCCCTATAAATTTCCCCTGTTCT	TGCAGCTTCTGAACTTGTGTCAGTTTCTTGTCCATGACYATRTACCTCCCTATAAAWTTYCCCTGTTCT
107	3	5392469|F|0-58:T>C-58:T>C		20487967	3134	C	0.78095	T	0.21905	0.345923	All O. glaberrima, O. barthii and O. longistaminata (N = 2418)	All O. sativa andinterspecifics (N = 619)	TGCAGAATTTCACCATCTATCTCAACCCAAGGGATATGCGCAATCTTTGGCCAGTCAATGCCACATTCT	TGCAGAATTTCACCATCTATCTCAACCCAAGGGATATGCGCAATCTTTGGCCAGTCAACACCACATTCT	TGCAGAATTTCACCATCTATCTCAACCCAAGGGATATGCGCAATCTTTGGCCAGWCAAYRCCACATTCT
108	3	5142730|F|0-36:G>A-36:G>A		20945886	3134	A	0.96921	G	0.03079	0.048708	O. longistaminata (N=16)	O. glaberrima and O. barthii (N=2402)	TGCAGATTTTGGGCTGTTCAGTGAGGAAAATTGGGGGTACATATGTTGATTTGGGGGTTTACAGATCGG	TGCAGATTTTGGGCTGTTCAGTGAGGAAAATTGGGGATACATATATTGATTTGGGGGTTTACAGATCGG	TGCAGATTTTGGRYTGYTCAGKGAGGAARATTGGRGRTACAYATRTTGATTTGGGKGTTTACAGATCGG
109	3	9756975|F|0-38:A>C-38:A>C	Recommended for QC genotyping	21681288	3134	A	0.78095	C	0.21905	0.304667	All O. glaberrima, O. barthii and O. longistaminata (N = 2418)	All O. sativa andinterspecifics (N = 619)	TGCAGGCAGTGGCAACAGACGATGAAGGATATAATGGCATCTATTCCTTTCTGGATTTTCATTACAGAT	TGCAGGCAGTGGCAACAGACGATGAAGGATATAATGGCCTCTATTCCTTTCTGGATTTTCATTACAGAT	TGCAGGCAGTGGCAACAGAYGATGAAGGATATAATGGCMTCTATTCCTTTCTGGATTTTCATTACAGAT
110	3	3055212|F|0-53:G>A-53:G>A		22541284	3134	C	0.78079	T	0.21921	0.254558	All O. glaberrima, O. barthii and O. longistaminata (N = 2418)	All O. sativa andinterspecifics (N = 619)	TGCAGAAAGAACATTTTGATATCAGGAAAGGTAAAGCGCCCGAAGATGCCATCGACTGGAATGATTTCA	TGCAGAAAGAACATTTTGATATCAGGAAAGGTAAAGCGCCCGAAGATGCCATCAACTGGAATGATTTCA	TGCAGAAAGARCATTTTGRTATCAGGAAAGGKAAAGCGCCYGARGATGCCATCRACTGGAAYGATTTCA
111	3	5395848|F|0-39:T>G-39:T>G		22793430	3134	C	0.78079	T	0.21921	0.473941	All O. glaberrima, O. barthii and O. longistaminata (N = 2418)	All O. sativa andinterspecifics (N = 619)	TGCAGAAAAGCTTCTACAACTCCTGCATGCATGTCCGCATATATGGGTAGCCTGGCTCGTCCCAAAAGT	TGCAGAAAAGCTTCTACAACTCCTGCATGCATGTCCGCAGATATGGGTAGCCTGGCTCGTCCGAAAAGT	TGCAGAAAAGYTTCTACAACTCCTGYATGCATGTCCRCAKATATGGGTAGCCTGGCTCGTCCSRAAAGT
112	3	3999381|F|0-10:T>G-10:T>G		24627704	3134	G	0.78079	T	0.21921	0.313084	All O. glaberrima, O. barthii and O. longistaminata (N = 2418)	All O. sativa andinterspecifics (N = 619)	TGCAGCTTTTTCACCACGAGAGCTACAATCCAATAGTTGCACAGGTAACGTAAATAACTGAAATATGAA	TGCAGCTTTTGCACCACAAGAGCTACAATCCAATAGTTGCACAGGTAACGTAAATAACTGAAATATGAA	TGCAGCTTTTKCACCACRRGAGCTACAATCCAATAGTTSCACAGGTAACGTAAAKAACTGAAATATGAA
113	3	3772396|F|0-6:A>C-6:A>C		24816094	3134	C	0.8829	A	0.1171	0.174882	O. longistaminata (N=16)	O. glaberrima and O. barthii (N=2402)	TGCAGAAGACCGAACATTTCACAAAAAACAGGTACCAATGAATCTCTAATTTCAAAGCTGTTACAGATC	TGCAGACGACCGAACATTTCACAAAAAACAGGTACCAATGAATCTCTAATTTCAAAGCCGTTACAGATC	TGCAGAMGACCRAACATTTCACAAAWARCAGGTACCAATGAATCTCTAATTTCARAGCYGTTACAGATC
114	3	12388359|F|0-27:G>A-27:G>A		25395938	3134	C	0.82419	T	0.17581	0.100892	Indica (N=442) and lowland (N=505)	Japonica (N=94) and upland (N=114)	TGCAGGAACTGTGGCTTACGCTCAGAGGCAGTGTCATCTGGATAAACGTGGAAACTTCTATTGGCGTGG	TGCAGGAACCGTGGCTTACGCTCAGAGACAGTGTCATCTGGATAACCATGGAAACTTCTATTGGCGTGG	TGCAGGAACYRTGGCTTAYGSTCAGAGRCARTGTCATCTRGATAAMCRTGGAARCTTCTAYTGGCRTGG
115	3	4393348|F|0-67:G>A-67:G>A		25966693	3134	G	0.78127	T	0.21873	0.230556	All O. glaberrima, O. barthii and O. longistaminata (N = 2418)	All O. sativa andinterspecifics (N = 619)	TGCAGTTAGGCCGAGTTTAGGGCCTGTTTAGTACGCGAAAAGAAAATTTTTCAATGTCATATTGGATGT	TGCAGTTAGGCCGAGTTTAGGGCCTGTTTAGTACGCGAAAAGAAAATTTTTCAATGTCATATTGGATAT	TGCAGTTAGGCCGAGTYTAGGGCYYRTTTAGTACGCGAAAAKAAAAWTTTTCWRTGTCATATTRGATRT
116	3	5404625|F|0-37:G>C-37:G>C		26382397	3134	A	0.77553	T	0.22447	0.011131	O. longistaminata (N=16)	O. glaberrima and O. barthii (N=2402)	TGCAGATTACAAGGTCAATTCTTATCCCTTATAAATGGTCTATTGACGTCCATGTGGTTTTGATCTTAT	TGCAGATTACAAGGTCAATTCTTATCCCTTATAATTGCTCTATTGACGTCCATGTGGTTTTGATCTTAT	TGCAGATTACAAGGTMAATTCTTATCCCTTATAWWTGSTMTATTGACRTCCATGTGGTTTYGWTMTTAT
117	3	5403593|F|0-12:G>T-12:G>T		26953256	3134	G	0.78079	T	0.21921	0.339808	All O. glaberrima, O. barthii and O. longistaminata (N = 2418)	All O. sativa andinterspecifics (N = 619)	TGCAGTTTTGGGGAACTTCAGACTTTTCATAGCCATTGCTGACGAGAATGAGGGTTGCAGGGCAGCCAT	TGCAGTTTTGGGTAACTTCAGACTTTTCATAGCCATTGCTGAAGAGAATGAGGGTTGCAGGGCAGCCAT	TGCAGTTTTGGGKAACTTCAGACTTTTCATAGCCATTGCTGAMGAGAATGAGGGTTGCAGGGCAGCCAT
118	3	3057316|F|0-28:C>A-28:C>A		26962063	3134	A	0.78095	C	0.21905	0.262271	All O. glaberrima, O. barthii and O. longistaminata (N = 2418)	All O. sativa andinterspecifics (N = 619)	TGCAGAGTTTTTCTTTGTAAATTCAGGTCTTTCAAAAATAGTTTTTTTTGGCAGATGTGACTACTAATA	TGCAGAGTTTTTCTTTGTAAATTCAGGTATTTCAAAAATAGTTTTTTTCGGCAGATGTGACTACTAATA	TGCAGAGTTTTTCTTTGTAAATTCAGGTMTTTCAAAAATAGTTTTTTTBGRCAGATGTGACTACTAATA
119	3	9745831|F|0-64:T>A-64:T>A		28847450	3134	A	0.78079	T	0.21921	0.350712	All O. glaberrima, O. barthii and O. longistaminata (N = 2418)	All O. sativa andinterspecifics (N = 619)	TGCAGCTGCACAAGACGGAGGGTGGGCAGGAGTACGCCGAGTTCCTCCACGCCCCGCGGAAGCGTTTCA	TGCAGCTGCACAAGACGGAGGGTGGGCAGGAGTACGCCGAGTTCCTCCACGCCCCGCGGAAGCGATTCA	TGCAGCTGCACAAGACGGAGGGTGGGCAGGAGTACGCCGAGTTCCTCCAYGCCCMGCGGAAGCGWTTCA
120	3	5390891|F|0-10:G>T-10:G>T		28848638	3134	T	0.78079	G	0.21921	0.340342	All O. glaberrima, O. barthii and O. longistaminata (N = 2418)	All O. sativa andinterspecifics (N = 619)	TGCAGCATATGACCTGTTATATAGAGACGTTTTGTGCTCAGCAGATCCTAGTCCTTGTCATAAATTTTT	TGCAGCATATTACCTGTTATATAGAGACGTTTTGTGCTCAGCAGATCCTAGTCCTTGTCATAAAATTTT	TGCAGCATATKRCCTGTTATATAGAGACGTTTTGTGCTCAGCAGATCCTAGTCCTTGTCATAAAWTTTT
121	3	3772372|F|0-31:A>C-31:A>C	Recommended for QC genotyping	32703627	3134	C	0.7776	A	0.2224	0.340876	O. longistaminata (N=16)	O. glaberrima and O. barthii (N=2402)	TGCAGTAACTTCATAAATTTACACAAGGCAAACAAGCAATGCAAGAAGTACCAACTGTAGTCTTACAGA	TGCAGTAACTTCATAAATTTACACAAGGCAACCAAGCAATGCAAGAAGTACCAACTGTAGTCTTACAGA	TGCAGTAACTTCRTAAATTTACACAAGGCAAMCAAGCAATGCAAGAAGWACCAACTGTAGTCTTACAGA
122	3	5404238|F|0-15:A>G-15:A>G		33595180	3134	A	0.77744	G	0.22256	0.34619	O. longistaminata (N=16)	O. glaberrima and O. barthii (N=2402)	TGCAGTAAAACGTTCATGGTAATTAGGCCAAAAAACGATGTTTCTTTATTACAGATCGGAAGAGCGGTT	TGCAGTAAAACGTTCGTGATAATTAGGCCAAAAAACGATGTTTCTTTATTACAGATCGGAAGAGCGGTT	TGCAGYAAAACGTKCRTGRTAATTAGGCCAAAAAACGATGTTTCTTTATTACAGATCGGAAGAGCGGTT
123	3	3765136|F|0-17:A>T-17:A>T		33616778	3134	A	0.99202	T	0.00798	0.016533	O. longistaminata (N=16)	O. glaberrima and O. barthii (N=2402)	TGCAGTCAAATTACTGGAGATTGTATGAAAACATATATGAAACAATCCAAATTATGCCTCTATAAACAT	TGCAGTCAAATTACTGGTGATTGTATGAAAACATATATGAAACAATCCAAATTATGTCTCTATAAACAT	TGCAGTCAAATTACTGGWGATTGTAKGAAAAYATAYATGAAACAATCCAAATTATKYCTCTMTRAACAT
124	3	4385319|F|0-6:A>C-6:A>C		35270422	3134	C	0.92948	A	0.07052	0.114658	O. longistaminata (N=16)	O. glaberrima and O. barthii (N=2402)	TGCAGTATGCAAAACAAAAATGTAGCTGAATTTGTTTGAAAACTACACCCTCTTTTATATTTTCTTTAG	TGCAGTCTGCAAAACTAAAATGGAGCTGAATTTGTTTGAAAACTACACCCTCTACTATATTTTCTTTAG	TGCAGTMTGCAAAACWAAAATGKAGCTGAATTTGTTTGAAAACTACACCYTCTWYTATATTTTCTTTAG
125	3	3998491|F|0-38:C>A-38:C>A		36117945	3134	A	0.77728	C	0.22272	0.341007	O. longistaminata (N=16)	O. glaberrima and O. barthii (N=2402)	TGCAGATAACCTGGTAAAGATGTTAGATCTTGCACCACCTGGAAGGGAAGAGATCCTTACAGATCGGAA	TGCAGATAACCTGGTAAAGATGTTAGATCTTGCACCACATGGAAGGGAAGAGATCCTTACAGATCGGAA	TGCAGATAACCTGGTVAAGATGTTAGATCTTGCACCACMTGGAMGRGARGAGATMCTTACAGATCGGAA
126	4	3989978|F|0-51:C>T-51:C>T		5139505	3134	A	0.84429	G	0.15571	0.144715	O. longistaminata (N=16)	O. glaberrima and O. barthii (N=2402)	TGCAGGTTGGAAATTGTATGCAGCTAGCTAGATCACTTTCTTATCACAACTCACAAGATTGCCACTTTA	TGCAGGTTGGAAATTGTATGCAGCTAGCTAGATCACTTTCTTATCACAACTTACAAGATTGCCACTTTA	TGCAGGTTGGAARTTGTATGCAGYTAGCTAGATCACTTTMTTWTCACAAYWYACAAGATTGCSRCTYTA
127	4	3438906|F|0-31:A>G-31:A>G		5258199	3134	G	0.94033	A	0.05967	0.136835	O. longistaminata (N=16)	O. glaberrima and O. barthii (N=2402)	TGCAGGAGCTCTCCTGGAAACAAACATTACAACTTGTGAATATTTAGTTCTGGACATTTTCCTAATTAC	TGCAGGAGCTCTCCTGGAAACAAACATTACAGCTTGTGAATATTTAGTTCTGGACACTTTCCTAATTAC	TGCAGGAGCTCTCCTGGAAACRAACATTAYARYTTGTGAATAYTTAGTTCTGGACAHTTTCCTAATTAC
128	4	5404734|F|0-26:G>C-26:G>C	Recommended for QC genotyping	12064222	3134	C	0.77648	G	0.22352	0.340912	O. longistaminata (N=16)	O. glaberrima and O. barthii (N=2402)	TGCAGCCTATTTGCTGTACATACACAGTGAATTTCCCTTACAGATCGGAAGAGCGGTTCAGCAGGAATG	TGCAGCCTATTTGCTGTACATACACACTGAATTTCCCTTACAGATCGGAAGAGCGGTTCAGCAGGAATG	TGCAGCCTATTTGCTGTACATACACASTGAATTTCCCTTACAGATCGGAAGAGCGGTTCAGCAGGAATG
129	4	3763750|F|0-36:C>T-36:C>T		14200768	3134	T	0.82339	C	0.17661	0.231061	Indica (N=442) and lowland (N=505)	Japonica (N=94) and upland (N=114)	TGCAGCGTCTGCCCAGCTTTACCCACATGATACCCACAGCTGGCCGGGCTGAAAAGTAACAAGGTGTAA	TGCAGCGTCTGCCCAGCTTTACCCACACGATACCCATAGCTGGTTGGCCTGAAAAGTAACAAGGTGTAA	TGCAGCDTHTRCSCARCTTTACYCRCWYRATACYCRYARCWVKYYVGSCTRAAAAGTAAYAAGGTGYAA
130	4	4392456|F|0-55:C>G-55:C>G		15454956	3134	G	0.78079	A	0.21921	0.042774	All O. glaberrima, O. barthii and O. longistaminata (N = 2418)	All O. sativa andinterspecifics (N = 619)	TGCAGCAGTATAGTGCCACCAAATAAAAGTGAACACGTAAGCATATTGTTTGGGACAAAATCACAGTTC	TGCAGCAGAATAGTGCCACCAAATGAAAGTGAACACGTAAGCATATTGTTTGCGAGAAGATCACAGTTC	TGCAGCAGWATAGTGCCACCAAATRAAAGBGAACACRTAAGCATATTGTTTGSGASARRATCAYAGTTC
131	4	5402934|F|0-46:A>G-46:A>G		16027087	3134	G	0.95597	A	0.04403	0.196434	Indica (N=442) and lowland (N=505)	Japonica (N=94) and upland (N=114)	TGCAGCGGGAGACGCGACGGAAGTCCCTCCGGACTCGTCTTGCACCACCTTTGCCCGTGCCGCCCTGTG	TGCAGCGGGAGACGCGCCGGAAGTCCCTCCGGACTCGTCTTGCACCGCCTTCGCCCGTGCGGCCCTATG	TGCAGYRGGWGACRYGMCRRAAGTCCCTCCRKACTCRTCTTGYACMRCCTTYGCCCRYGCBGYSCTRTG
132	4	3753045|F|0-15:G>C-15:G>C		16732093	3134	G	0.99426	C	0.00574	0.009241	O. longistaminata (N=16)	O. glaberrima and O. barthii (N=2402)	TGCAGGTGGGGCCCAGCTGCACAGGGAAGGAGAAGGTTTTCCAAGGCTTACAGATCGGAAGAGCGGTTC	TGCAGGTGGGGCCCACCTGCACAGGGAAGGAGAAGGTTTTCCAAGGCTTACAGATCGGAAGAGCGGTTC	TGCAGGTGGGGCCCABCTGCACAGGGAAGGAGAAGGTTTTCCAAGGCTTACAGATCGGAAGAGCGGTTC
133	4	3048924|F|0-51:C>T-51:C>T		18522564	3134	A	0.7784	G	0.2216	0.227712	O. longistaminata (N=16)	O. glaberrima and O. barthii (N=2402)	TGCAGGAGAGAAAGGAGCAAAACACTGTTAGTCAATTACAAAAATAACCTCCGAGATATTACAGATCGG	TGCAGGAGAGAAAGGAGCAAAACACTGTTAGTCAATTACGAAAATAACCTCTGAGATATTACAGATCGG	TGCAGGAGAGAAAGGAGCAAAACAYTRTTAGTCAATTACRAAAATAWCCTCYGAKATATTACAGATCGG
134	4	4393248|F|0-30:A>T-30:A>T		23051822	3134	T	0.78079	A	0.21921	0.268562	All O. glaberrima, O. barthii and O. longistaminata (N = 2418)	All O. sativa andinterspecifics (N = 619)	TGCAGCTTCAGAAAATAATCTCCAATTCTCATGATTTGCAATCATTGTATACATTTCTTCTTGTTCATC	TGCAGCTTCAGAAAATAATCTCCAATTCTCTTGATTTGCAATCGTTGTATACATTTCTTCTTGTTCATC	TGCAGCTTYAGAAAATAATCTCCAATTCTCWTGATTTGCAATCRTTGTATACATTTCTTCTTGTTCATC
135	4	3442388|F|0-60:C>A-60:C>A	Recommended for QC genotyping	23879007	3134	A	0.78111	C	0.21889	0.262376	All O. glaberrima, O. barthii and O. longistaminata (N = 2418)	All O. sativa andinterspecifics (N = 619)	TGCAGTAGCTAATAAGGATGTGAGTTGGGTGTGTAGTGTTAGTGTGTTGCAACAAAAGAGCAATAAGTT	TGCAGTAGCTAATAAGGATGTGAGTTGGGTGTGTAGTGTTAGTGTGTTGCAACAAAAGAGAAATAAGTT	TGCAGTAGCTAATAAGGATGTGAGTTGGGTGTGTAGTGTTAGTGTGTTGCAACAAAAGAGMAATAAGTT
136	4	3057753|F|0-24:C>T-24:C>T		24023730	3134	C	0.92422	T	0.07578	0.124896	O. longistaminata (N=16)	O. glaberrima and O. barthii (N=2402)	TGCAGCAACAACATCTGGGCTTGTCGATGTGGTAAGATGCGCTAACTGAGGTACCAATAGCAATCATCA	TGCAGCAACAACATCTGGGCTTGTTGATGTGGTAAGATGCGCTAACTGAGGTACCAATAGCAATCATCA	TGCAGCAACAACATYKGGGCTTGTYGATGTGGTAAGMTGYGMTAACTGAGGTACCAATAGCAATCATYA
137	4	3752860|F|0-42:A>G-42:A>G		25380632	3134	A	0.98229	T	0.01771	0.328041	O. longistaminata (N=16)	O. glaberrima and O. barthii (N=2402)	TGCAGGTACTTCTCCAGAGAAATCAATTGCAAAGAACCCAGAATCTGCATGGTAGCATTTTACAGATCG	TGCAGGTACTTCTCCAGAGAAATCAATTGCAAAGAACCCAGAGTCTGCATGGTAGCATTTTACAGATCG	TGCAGGTACTTCTCCAGAGAAATCWATTGCRAAGAACCCARARTCTGCATGGTAGCATTTTACAGATCG
138	4	3450676|F|0-25:G>A-25:G>A		27734586	3134	A	0.82451	G	0.17549	0.183863	Indica (N=442)	Japonica (N=94)	TGCAGTAGAATCCAACGCTGAAATGGCAGGCTATTCAAAGAGCATAACATACAGGAAAAAGGTACTAAA	TGCAGTAGAATCCAACGCTGAAATGACAGGCTATTCAAAGAGCATAACATACAGGAAAAAGGTACTGAA	TGCAGTAGAATCCAACGCTGAAATGRCAGGCTATTCAAAGAGCRTAACATACAGGAAAAAGGTACTRAA
139	4	3061709|F|0-55:T>C-55:T>C	Recommended for QC genotyping	27782473	3134	T	0.82451	C	0.17549	0.150271	Indica (N=442) and lowland (N=505)	Japonica (N=94) and upland (N=114)	TGCAGGGGCGTGCCTACCGACCTGCCGCTGCTACTTGTCCAAACAACTCGGATTATAGCTTTCGAAGTT	TGCAGGGGCGTGCCTACCGACCTGCCGCTGCTACTTGTCCAAACAACTCGGATTACAGCTTTCGCAGTT	TGCAGGGGCGTGCCTACCGACCTGCCGCTGCTACTTGTCCAAACAACTCGGATTAYAGCTTTCGMAGTT
140	4	3055309|F|0-40:G>A-40:G>A		27886087	3134	A	0.78079	G	0.21921	0.272304	All O. glaberrima, O. barthii and O. longistaminata (N = 2418)	All O. sativa andinterspecifics (N = 619)	TGCAGAGCGCGTCTATTCAGGTATATATGTAGGTAGAGTTGTACATAGTACTCCCTCCTTCCAAAAGTC	TGCAGAGCGCGTCTATTCAGGTATATATGTAGGTAGAGTTATACATAGTACTCCCTTCTTCCAAAAGTC	TGCAGARCGCGTCTATTCAGGTATATATGTAGGTAGAGTTRTRCRTAGTACTCYCWYCTTYCAAAAGTY
141	4	3751847|F|0-22:G>T-22:G>T		29356029	3134	T	0.78079	G	0.21921	0.337333	All O. glaberrima, O. barthii and O. longistaminata (N = 2418)	All O. sativa andinterspecifics (N = 619)	TGCAGCAGATCATTGCCCTCGCGGGGGCATAGAATTTCGGCGGTCAAGTAGCTAGGCTACTCGCTGGAG	TGCAGCAGATCATTGCCCTCGCTGGGGCATAGAATTTCGGCGGTCAAGTAGCTAGGCTACTCGCTGGAG	TGCAGCAGATCATTGCCCTCGCKGGGGCATAGAATTTCGGCRGTCAAGTAGCTAGGCTACTCKCTGGAG
142	4	3990385|F|0-53:A>T-53:A>T		29561709	3134	T	0.77553	A	0.22447	0.342439	O. longistaminata (N=16)	O. glaberrima and O. barthii (N=2402)	TGCAGTTACACAGGTAAACTACAGTTCTTCAATGAATCCAGATAAATTCTTGCACATGACACATTACAG	TGCAGTTACACAGGTAAACTACAGTTCTTCAATGAATCCAGATAAATTCTTGCTCATGACACATTACAG	TGCAGTTACACAGGTAAACTACAGTTCTTCAATGAATCCAGATAAATTCTTGCWCAKGACACMTTACAG
143	4	5390876|F|0-34:T>C-34:T>C		29699511	3134	T	0.78079	G	0.21921	0.035015	All O. glaberrima, O. barthii and O. longistaminata (N = 2418)	All O. sativa andinterspecifics (N = 619)	TGCAGCAGAGGCTGCTCCACTGCTGTCAGCGTCCTGGTTAGGCACAGTGCTGCTGTCCTGTAGCGTCGA	TGCAGCAGAGGCTGCGCCACTGCTGTCAGCGTCCCGGTCAGGCACAGTGCTGCTGTCCTGTAGCGTCGA	TGCAGCAGAGGCTGCKCCACTGCTGTCAGCGTCCYGGWYAGGCMCAGTGCTGCTGTCCTGTAGCGTCRA
144	5	9756694|F|0-35:A>G-35:A>G		1306065	3134	A	0.78079	G	0.21921	0.25938	All O. glaberrima, O. barthii and O. longistaminata (N = 2418)	All O. sativa andinterspecifics (N = 619)	TGCAGGCCATCTTATAGCGGATCCAAGATTGTCCCAATAGTCCCGAGAAAAAAAAATCTAGCCCAATGC	TGCAGGCCATCTTATAGCGGATCCAAGATTGTCCCGGTGGTCCCGAGAAAAAAAAATCTAGCCCAATGC	TGCAGGCCATCTTATAGCGGATCCAAGATTGTCCCRRTRGTCCCGAGAAAAAAAAATCTAGCCCAATGC
145	5	3996036|F|0-68:C>G-68:C>G		4172400	3134	G	0.78079	C	0.21921	0.334507	All O. glaberrima, O. barthii and O. longistaminata (N = 2418)	All O. sativa andinterspecifics (N = 619)	TGCAGAATCTCTGGATCCAAGGCCACAGAGCACAGTACTAACACTGCACTCTGTCCCTTCTATGACTAC	TGCAGAATCTCTGGATCCAAGGCCACAGAGCACAGTACTAACACTGCACTCTGTCCCTTCTATGACTAG	TGCAGAATCTCTGGATCCAAGGCCACAGAGCACAGTACTAACACTGCACTCTGTCCCTTCTATGACTWV
146	5	3770019|F|0-16:G>A-16:G>A		5381851	3134	A	0.78079	G	0.21921	0.339031	All O. glaberrima, O. barthii and O. longistaminata (N = 2418)	All O. sativa andinterspecifics (N = 619)	TGCAGAACTTATTTCCGGATTAGATCGTTTTGACATGTCATCCTCCAAGACTACCCTATCATCCAAGCA	TGCAGAACTTATTTCCAGATTAGATCTTTTTGACATGTCATCCTCCAAGACTACCCTATCATCCAAGCA	TGCAGAWCTTATTTCCRGATTAGATCKTTTTGACAYGTCATCCTMCAAGACTAYCSTAYCATCCAAGMA
147	5	3441619|F|0-36:A>G-36:A>G		7214510	3134	G	0.78079	A	0.21921	0.252535	All O. glaberrima, O. barthii and O. longistaminata (N = 2418)	All O. sativa andinterspecifics (N = 619)	TGCAGAAGTCTACAATCAATACCCGTTGGTAGTTTCACGGAACTTTATCACCTACAGGACCTGAAGATC	TGCAGAAGTCTACAATCAATACCCGTTGGTAGTTTCGCGGAATTTTATCACCTACAGGACCTGAAGATC	TGCAGAAGTCTACAATCAATACCCGTTGGTAGTTTCRCRKAAYTTTATCRCCTAYAGGACCTGAAGATC
148	5	19322100|F|0-34:G>A-34:G>A	Recommended for QC genotyping	7309276	3134	C	0.82482	G	0.17518	0.191663	Indica (N=442)	Japonica (N=94)	TGCAGTTTCTTAGGTCCTAATGAGGGGTCATCCCGCAGCAACTCCAGTACTCGGTCAGCTACCAATTTA	TGCAGTTTCTTAGGTCCTAATGAGGGGTCATCCCACAGCAACTCCAGTACTCGGTCAGCTACCAATTTA	TGCAGTTTYTTAGGTCCTAATGAGGGGTCATCCCRCAGCAACTCCAGTACTCRGTSAGCTACCMATTTA
149	5	3762417|F|0-34:A>C-34:A>C		14842724	3134	A	0.99394	C	0.00606	0.010659	O. longistaminata (N=16)	O. glaberrima and O. barthii (N=2402)	TGCAGTGCTCATGAAGGTACTCTAATCCCCTGACAAATTTTACAGATCGGAAGAGCGGTTCAGCAGGAA	TGCAGTGCTCATGAAGGTACTCTAATCCCCTGACCAATTTTACAGATCGGAAGAGCGGTTCAGCAGGAA	TGCAGTGCTCATGAAGRTACTYTAAYCCCCTGAYMAADKTTACAGATCGGAAGAGCGGTTCAGCAGGAA
150	5	5395853|F|0-19:C>G-19:C>G		18423754	3134	C	0.78079	G	0.21921	0.371749	All O. glaberrima, O. barthii and O. longistaminata (N = 2418)	All O. sativa andinterspecifics (N = 619)	TGCAGAAATTTACATGTTGCCTTACATATGTTGCTACAATAGATGCACTAGCTCCCTTCTGTTGAATTC	TGCAGAAATTTACATGTTGGCTTACATATGTTGCTACAATAGATGCACTAGCTCCCTTCTGTTGAATTC	TGCAGRAATTTACATGTTRSCTTAYATATRWTGCTACAATAGATRCACTAGMTCCMTTCTGTWGAATTC
151	5	3049935|F|0-26:C>G-26:C>G		19012106	3134	G	0.77632	C	0.22368	0.233437	O. longistaminata (N=16)	O. glaberrima and O. barthii (N=2402)	TGCAGCAGCACTATTGGGCCTGCTTGCTTTTGTCCCTTTTCCAACTATTGGCTTTACAGATCGGAAGAG	TGCAGCAGCACTATTGGGCCTGCTTGGTTTTGTCCCTTTTCCAACTATTGGCTTTACAGATCGGAAGAG	TGCAGCAGYACTATTGRRYCTSMTTDSTTTTKTCCCTTTTCCAAYTATTGGCTTTACAGATCGGAAGAG
152	5	9759814|F|0-27:A>T-27:A>T		19014015	3134	A	0.78079	T	0.21921	0.371469	All O. glaberrima, O. barthii and O. longistaminata (N = 2418)	All O. sativa andinterspecifics (N = 619)	TGCAGTGGTCTTTGATAATAATAATAGAAATGTATAATGATCAAAACAGGCCTTTGAAACTTCAGTACA	TGCAGTGGTCTTTGATAATAATAATAATAATTTATAATGATCAAAACAGGCCTTTGAAACTTCAGTACA	TGCAGTGGTCTTTGATAATAATAATARWAATKTATAATGATCAAAACAGGCCTTTGAAACTTCAGTACA
153	5	9755581|F|0-8:C>G-8:C>G		20089208	3134	G	0.78079	C	0.21921	0.409511	All O. glaberrima, O. barthii and O. longistaminata (N = 2418)	All O. sativa andinterspecifics (N = 619)	TGCAGGGTCAGGTACGTGATCAGGTTGGAGCTGAACCCCACATTCGCGAGCCGGTCGCAGAAGTCGTTC	TGCAGGGTGAGGTACGTGATCAGGTTGGAGCTGAACCCCACATTCGCGAGCCGGTCGCAGAAGTCGTTC	TGCAGGGTSAGGTABGTGATCAGGTTGGARCTGAACCCCACMBTCGCGAGCCRGTCGCAGAAGTCGTTC
154	5	9759135|F|0-10:T>C-10:T>C	Recommended for QC genotyping	20316123	3134	T	0.78079	C	0.21921	0.318392	All O. glaberrima, O. barthii and O. longistaminata (N = 2418)	All O. sativa andinterspecifics (N = 619)	TGCAGCTCAATTTTGGGGTGGATGAATCATACAATTTGTCAGTGCCTGCAACTGGAAATCCAATTTATG	TGCAGCTCAACTTCGGGGTGGATGAATCATACAATTTGTCAGTGCCTGCAACTGGAAGTCCAATTTATG	TGCAGCTCAAYTTYGGGGTGGATGAATCATACAATTTRTCAGTGCCTGCRACTGGAARTCCAATTWMWG
155	5	4392359|F|0-8:T>C-8:T>C		21474210	3134	T	0.78079	C	0.21921	0.279121	All O. glaberrima, O. barthii and O. longistaminata (N = 2418)	All O. sativa andinterspecifics (N = 619)	TGCAGCGCTTGTGGATTTGCTCCAAGTCCAGAGCTGAAGCTGTACTCAATCCTTGCCTCAACTCCATCC	TGCAGCGCCTGTGGATTTGCTCCAAGTCCAGAGCTGAAGCTGTACTCAATCCTTGCCTCATCTCCATCC	TGCAGCVCHYRTRGATTTGCTCCAWRTCYADARHTRAAGYTDYRVTCAATMCTTRCMTCAWYTCYATCY
156	5	3765533|F|0-32:A>C-32:A>C		21697935	3134	C	0.78079	A	0.21921	0.337473	All O. glaberrima, O. barthii and O. longistaminata (N = 2418)	All O. sativa andinterspecifics (N = 619)	TGCAGTAGCGACCGGATAGACTACCCTGGTGAAGTAAGTTGAGCTCCTTGCCACCGTCAGATCACGCAT	TGCAGTAGCGACCGGATAGACTACCCTGGTGACGTAAGTTGAGCTCCTTGCCACCGTCAGATCACGCAT	TGCAGTAGCGACCGGATAGACTACCCTGGTGAHGTAARTTGAGCTCCTYDCCWCCGTCAGATCACGCAT
157	5	5401417|F|0-65:G>T-65:G>T		22126729	3134	G	0.98947	T	0.01053	0.027425	O. longistaminata (N=16)	O. glaberrima and O. barthii (N=2402)	TGCAGTACGTGCAAGGCAGCAGCGCAACACCAACATGCGTAGCAGAGGCATCAGCATCAGAAGCAGCAG	TGCAGTACGTGCAAGGCAGCAGCGCAACACCAACATGCGTAGCAGAGGCATCAGCAGCAGCAGCATCAG	TGCAGTACGTGCAAGGCAGCAGCGCAACACCAACRTGCGTRGCAGAGGCATCAGCAKCAGMAGCAKCRG
158	5	3991124|F|0-47:T>G-47:T>G		23342766	3134	G	0.77936	T	0.22064	0.478068	O. longistaminata (N=16)	O. glaberrima and O. barthii (N=2402)	TGCAGGCTCCATGACGCTTTCTGAGGTCAGACAAACGGTAGCAGCGCTATAGCCAGCTACTAGTAGTAC	TGCAGGCTCCATGACGCTTTCTGAGGTCACACAAACGGTAGCAGCGCGATAGCCAGCTACTAGTAGTAC	TGCAGGCTCCATGACGCTTTCTGAGGTCASACAAACGGTAGCAGCGMKATAGCCAGCTACTAGTARTAC
159	5	5406200|F|0-19:A>G-19:A>G		23373791	3134	A	0.78111	G	0.21889	0.256508	All O. glaberrima, O. barthii and O. longistaminata (N = 2418)	All O. sativa andinterspecifics (N = 619)	TGCAGTGTTAGTTGGTACAATTCTCCTGGGACATATTCATTCAGATATGCTCAAATCTCAATCAACATT	TGCAGTGTTAGTTGGTACAGTTCTCCTGGTACATATTCATTCAGATATGCTCAAATCTCAATCAGCATT	TGCAGTGTTAGTTGRTRCARTTCTCCTGGKACATATTYATYCMGATATGCTCAAATCTCAATCARCATT
160	5	3054854|F|0-6:C>G-6:C>G		23611047	3134	G	0.78079	C	0.21921	0.264014	All O. glaberrima, O. barthii and O. longistaminata (N = 2418)	All O. sativa andinterspecifics (N = 619)	TGCAGACGATTCTGATCCTCTCTGGCCTCACCACGTCTAGGGGCAAATCCGCCATTTTGCCACAGCTCT	TGCAGAGGATTCTGATCCTCTCTAGCCTCGCCACGTCTAGGGGCAAATCCGCCATTTTGCCACAGCTCT	TGCAGABGATTCTDATCCTCTCTRGCYTCRCCACGTCTAGGRGCAAATCCGCCATTTTGCCACAGCTCT
161	5	4391916|F|0-8:A>G-8:A>G		23681773	3134	G	0.78095	A	0.21905	0.30648	All O. glaberrima, O. barthii and O. longistaminata (N = 2418)	All O. sativa andinterspecifics (N = 619)	TGCAGGGCACACCTATCTCTCCACCGCAGGAACCGTCTTCACCTCCTTTGTCAGTGTGGCCCCAACTCT	TGCAGGGCGCACCTATCTCTCCACCGCAGGAACCGTCTTCACCTCCTTTGTCAGTGTGGCCTCAACTCT	TGCAGGGCRCACCTMTCTCTCCACCGCAGGAACCGTCTTCACCTCCTTTGTCAGTGTGGCCYCAACTCT
162	5	9759889|F|0-13:C>A-13:C>A	Recommended for QC genotyping	23874724	3134	A	0.77569	C	0.22431	0.340072	O. longistaminata (N=16)	O. glaberrima and O. barthii (N=2402)	TGCAGTTCGTAATCGAGTACTCCAAAAGGTTAGTATTGAATAGTGATGCTTAGCAGCTGTCTTTTCTTC	TGCAGTTCGTAATAGAGTACTCCAAAAGGTTAGTATTGAATAGTGATGCTTAGCAGCTGTCTTTTCTTC	TGCAGTTCRTAATMGAGTACTCCAAAAGGTTAGTATTGAATAGTGAYKCTTAGCAGYTGTMTTTTCWTC
163	5	3440916|F|0-65:C>A-65:C>A		25519256	3134	A	0.95724	C	0.04276	0.08282	O. longistaminata (N=16)	O. glaberrima and O. barthii (N=2402)	TGCAGTTCATCGGCACTGGAAAGGCACGGCGAGAAGAAAGGCACGTATTGCGAGAATCGATCCCCCACA	TGCAGTTCATCGGCACTGGAAAGGCAAGGCGAGAAGAAAGGCACGTATTGCGAGAATCGATCCCCACAA	TGCAGTTCATCGGCACTGGAWAGGCAMGGCGAGAAGAAAGGCACGTATTGMGAGAATCGATCCCCMMMA
164	5	9743551|F|0-40:G>T-40:G>T		28547083	3134	G	0.78079	T	0.21921	0.352166	All O. glaberrima, O. barthii and O. longistaminata (N = 2418)	All O. sativa andinterspecifics (N = 619)	TGCAGACTGCAATTGGAGTTCTGATTTCTGAAACAATAGGGAAAACTTTTGACAACATTCTGAATCCAT	TGCAGACTGCAATTGGAGTTCTGATTTCTGAAACAATAGGTAAAACTCTTGACAACATTCTGAATCCAT	TGCAGACTGCAATTGGAGTTCTGRTTTCTGAAACAATASGKAAAACTYTTKRCAACATTCTRAATCCAT
165	5	3444292|F|0-32:A>T-32:A>T		29582999	3134	T	0.78079	A	0.21921	0.350823	All O. glaberrima, O. barthii and O. longistaminata (N = 2418)	All O. sativa andinterspecifics (N = 619)	TGCAGCAAAGCTAGCATATCTTCCCGATGCGAACGCGGAAATTTTACTAAGCAAATCATGAGCTCCGCT	TGCAGCAAAGCTAGCATATCTTCCCGATGCGATCGTGGAAATTTTACTAAGCAAATCATAAGCTCCGCT	TGCAGCAAAGCYAGCATATCTTCCCGATGCGAWCGYRGAAATTTTACKAAGCAAATCATRAGCTCYGCY
166	6	3051620|F|0-39:A>G-39:A>G		4398633	3134	G	0.78957	A	0.21043	0.331336	O. longistaminata (N=16)	O. glaberrima and O. barthii (N=2402)	TGCAGGGCTGAAACGTGCAAGTGTTTTGTACTTTGTCATATATTCTTCATTACAGATCGGAAGAGCGGT	TGCAGGGCTGAAACGTGCAAGTGTTTTGTACTTTGTCATGTATTCTTCATTACAGATCGGAAGAGCGGT	TGCAGGKCTGAAACRTRCAARTGTTTTGTACTYTGTYRTRTATTCTTCATTACAGATCGGAAGAGCGGT
167	6	5405867|F|0-66:A>G-66:A>G		4412392	3134	C	0.78989	A	0.21011	0.053095	O. longistaminata (N=16)	O. glaberrima and O. barthii (N=2402)	TGCAGGCTGTTGCAACAGTACAGATGTGCAATACTACTTCACTGTGATGTAGGTGCCCAAATTTATAAG	TGCAGGCTGTTGCAACAGTACAGATGTGCAATACTACTTCACTGTGATGTAGGTGCCCAAATTTATGAG	TGCAGGCTGTTGCAACRGTACAGHTRTGCAATACTACTTCACTGYGATGTAGGTGCMCAAATTTATRAG
168	6	3061673|F|0-58:C>G-58:C>G		4655542	3134	G	0.78653	C	0.21347	0.31748	O. longistaminata (N=16)	O. glaberrima and O. barthii (N=2402)	TGCAGGTACGACATTGCCGCGAGCTCCTCTCCACCTCGCCAATGGCGATCGATCTCTTCTTGATTTCTC	TGCAGGTACGACATTGCCGCGAGCTCCTCTCCACCTCGCCAATGGCGATCGATCTCTTGTTGATTTCTC	TGCAGGTACGACATTGCCGCGAGCTCCTCTCCACCTCGCCAATGGCGATCRWTCTCTTSTTGATTTCTC
169	6	5410301|F|0-24:C>T-24:C>T	Recommended for QC genotyping	5959340	3134	C	0.78111	T	0.21889	0.251368	All O. glaberrima, O. barthii and O. longistaminata (N = 2418)	All O. sativa andinterspecifics (N = 619)	TGCAGCTGGCTACAGATCTGTAGCCTGCTGCTCTTCTCTCACCTTTTATCTCATTACAGATCGGAAGAG	TGCAGCTGGCTACAGATCTGTAGCTCGCTGCTCCTCTCTCATCTTTTATCTCATTACAGATCGGAAGAG	TGCAGCTGGSTAYARATCTRTARCYYGYTRYTCYTCTCTCRYCDTTTATCKXATTACAGATCGGAAGAG
170	6	5410301|F|0-25:T>C-25:T>C		5959340	3134	T	0.78079	C	0.21921	0.280909	All O. glaberrima, O. barthii and O. longistaminata (N = 2418)	All O. sativa andinterspecifics (N = 619)	TGCAGCTGGCTACAGATCTGTAGCCTGCTGCTCTTCTCTCACCTTTTATCTCATTACAGATCGGAAGAG	TGCAGCTGGCTACAGATCTGTAGCCCGCTGCTCTTCTCTCATCGTTTATCTAATTACAGATCGGAAGAG	TGCAGCTGGSTAYARATCTRTARCYYGYTRYTCYTCTCTCRYCDTTTATCKXATTACAGATCGGAAGAG
171	6	3988365|F|0-41:A>T-41:A>T		6208718	3134	T	0.77888	A	0.22112	0.33765	O. longistaminata (N=16)	O. glaberrima and O. barthii (N=2402)	TGCAGATCAGCTGGTTGCAAAGCTGCAATAAACATTTCAGTACAGAACCATCAGACACCAGACATCAAT	TGCAGATCAGCTGGTTGCAAAGCTGCAATAAACATTTCAGTTCAGAACCATCAGACACCAGACATCAAT	TGCAGATCAGCTGGTTGCAAAGCTGCAAKARACATTTCRGTWCARAACCATCAGACACCAGAYATCAAT
172	6	3440875|F|0-53:A>T-53:A>T		9576136	3134	T	0.82243	A	0.17757	0.16833	Indica (N=442) and lowland (N=505)	Japonica (N=94) and upland (N=114)	TGCAGCAGTAAACAGTGCAGTATTGTCAACCCCTATGAACTCGACCCTTGAAGAAAACCAGTGGCCTTG	TGCAGCAGTAAACAGTGCAGTATTATCAACCCCTATGAACTCGACCCTTGAAGTAAACCAGTGGTCTTG	TGCAGCAGKAAACAGTGCAGTATTRTCAACCCCTATGRACTCGACYSTTGAAGWAAACCAGTGRYCTTG
173	6	5397911|F|0-62:T>G-62:T>G		9586795	3134	G	0.78127	T	0.21873	0.271579	Indica (N=442) and lowland (N=505)	Japonica (N=94) and upland (N=114)	TGCAGGTGCGCAACTACTATCATATGTGCACCACTACCGCCCAACTCCAAAATTCATCATTTTCCATCA	TGCAGGTGCGCAACTACTATCATATGTGCACCACTACCGCCCAACTCCAAAATTCATCATTTGCCATCA	TGCAGGTGCGCAACTACTATCATATGTGCACCACTACCGCCCAACTCCAAAMTTCATCATTTKCCATCA
174	6	3055407|F|0-55:C>T-55:C>T		11100755	3134	G	0.78079	T	0.21921	0.043934	All O. glaberrima, O. barthii and O. longistaminata (N = 2418)	All O. sativa andinterspecifics (N = 619)	TGCAGCAGATGCTGGCAGCCGGAGCGTAGTTCCAGCAACCGCGGCTATATATTAGCACTTACTTATCGA	TGCAGCAGATGCTGGCAGCCGGAGCGTAGTGCCAGCAACCGCGGCTATATATAAGTACTTACTTATCGA	TGCAGCAGATGCTGGCAGCCGGAKCRTAGTKCCAGCAACCGCGGCTATATAKWAGYACTTACTTATCGA
175	6	5405285|F|0-13:G>A-13:G>A		13879852	3134	G	0.99362	A	0.00638	0.01537	O. longistaminata (N=16)	O. glaberrima and O. barthii (N=2402)	TGCAGCTTATAGCGTCGTAGATTCTTTACCATCTCACCTACGAATCGATTCGTGACTATGGCTTGAATG	TGCAGCTTATAGCATCGTAGATTCTTTACCATTTCACCTACGAATCGATTCGTGACTATGGCTTGAATG	TGCAGCTTATAGCRTCRTAGATTCTTYACCRTYTCACCYACGAATCGATTYGTGACTATGGSTTGAATG
176	6	5408054|F|0-7:G>T-7:G>T		17652576	3134	G	0.9917	T	0.0083	0.024581	O. longistaminata (N=16)	O. glaberrima and O. barthii (N=2402)	TGCAGCAGGTGCAAATGTATCAAGTGGTGGTGGCTCTACTTCTGTTTTCACCAGAAACTATCATGCTGG	TGCAGCATGAACAAATGTATCAGGTGGTGGTGGCTCTAGTTCTGTTTTCACCAGAAACTATCATGCTGG	TGCAGYAKGDRCMAATGTATYADGYGGTGGTGGCTCTWSYTCTGTTTTCAYCAGAAWMTATCATGCYGG
177	6	5398605|F|0-5:A>C-5:A>C	Recommended for QC genotyping	18012850	3134	C	0.82403	A	0.17597	0.176865	Indica (N=442) and lowland (N=505)	Japonica (N=94) and upland (N=114)	TGCAGAACCATTGCCGCCACCAAGTCTACCTCGCTGGCTTGCCCGAACGCGAAGGCGGTGAGGAAGGTT	TGCAGCACCATCGCCGCCACCAAGTCTACCTCGCTGGCTTGCCCGAACACGAAGGCGGTGAGGAAGGTT	TGCAGMACCATYGCCGCYACCAARTCHACCTYGCTGGCTTGCCCRAACRCGAAKGYKGTRAGGAAGGTT
178	6	3062222|F|0-30:T>C-30:T>C		18088124	3134	C	0.78079	T	0.21921	0.325793	All O. glaberrima, O. barthii and O. longistaminata (N = 2418)	All O. sativa andinterspecifics (N = 619)	TGCAGCAGGCAAGTAGCAGTGGGCTGCCAATAGGGCTGCAAACGCAGCCGAACACACCCTATATATTTG	TGCAGCAGGCAAGTAGCAGTGGGCTGCCAACAGGGCTGCAAACACAGCCGAACACACCCTATATATTTG	TGCAGCAGRCAAGTAGCARTGGGCTGCCAABAGGGCTGCAAACRCAGCYRAACACACCCTATATATTWS
179	6	3055675|F|0-20:A>G-20:A>G		19464403	3134	C	0.82419	T	0.17581	0.04566	Indica (N=442) and lowland (N=505)	Japonica (N=94) and upland (N=114)	TGCAGAATTACTTATTCCTCATAAGACTATGGCCCTTCTTAGATTTCAACTTTTTTTCTTCAAACTTTC	TGCAGAATTACTTATTCCTCGTAAGACTATGGCCCTGCTTAGATTTCAACTTTTTTTCTTCAAACTTTC	TGCAGAATTAYTTATTCCTCRTAAGACTATGGCCCTKCTTAGATTTCAACTTTTTTTCTTCRAACTTTC
180	6	4387667|F|0-29:T>A-29:T>A		22119790	3134	A	0.98724	T	0.01276	0.031205	O. longistaminata (N=16)	O. glaberrima and O. barthii (N=2402)	TGCAGGTGCAGCAGCAGTTCTACCACGAATCCGGCACCAAGGTAAAGCAAGCGCGGACAAGCTGTTCGA	TGCAGGTGCAGCAGCAGTTCTACCACGAAACCGGCACCAAGGTAAAGGGAGCGCGGACAAGCTGTTCGA	TGCAGGTGCAGCAGCAGTTCTACCACGAAWCCGGCACCAAGGTAAAGSRAGCGCGGAYAAGCTGTTCGA
181	6	3769380|F|0-56:C>T-56:C>T		22250927	3134	T	0.99266	A	0.00734	0.342667	O. longistaminata (N=16)	O. glaberrima and O. barthii (N=2402)	TGCAGCTACGCCGGCACCTACTCCGAGAAGAAGTGCCAGGCCAACTGCGGCGACGCCTCCCAGAGATGG	TGCAGCTACGCCGGCACCTACTCCGAGAAGAAGTGCCAGGCCAACTGCGGCGACGCTTCCCAGAGATGG	TGCAGCTACGCCGGYACCTACWSCGAGAAGAAGTGCCARGCCAACTGCGGCGAYGCYTCCCAGAGATGG
182	6	19320853|F|0-19:C>T-19:C>T		24294234	3134	T	0.78079	C	0.21921	0.345343	All O. glaberrima, O. barthii and O. longistaminata (N = 2418)	All O. sativa andinterspecifics (N = 619)	TGCAGACCCCTTGCATGCACGATATCATCTCCTGGTACTGTAGGCAAAACTCTAGAAGTGAACATGGCT	TGCAGACCCCTTGCATGCATGGTATCATCTCCTGGTGCTGTAGGCAAAACTCTAGAAGTGAACGTGGCT	TGCAGACCCCTTGCATGCAYGRTATCATCTCCTGGTRCTGTAGGCAAAACTCTMGAAGTGAACRTGGCT
183	6	5140429|F|0-14:A>G-14:A>G		24367836	3134	G	0.78079	A	0.21921	0.284948	All O. glaberrima, O. barthii and O. longistaminata (N = 2418)	All O. sativa andinterspecifics (N = 619)	TGCAGCCAAAAAATAGCTGCCGAACACACCCGAAAGAGTAGTATTTATTACTTGCGAATAGAAATGATG	TGCAGCCAAAAAATGGCTGCTGAACACACCCGAAAGAGTAGTATTTATTACTTGTGAATAGAAATGATG	TGCAGCCAAAAAATRRCTGCYGAACACACYCGAARGAGTARTATKTATTWCTTGYGAATAGARATRATG
184	6	19323030|F|0-21:C>T-21:C>T		25851322	3134	C	0.78079	T	0.21921	0.263076	All O. glaberrima, O. barthii and O. longistaminata (N = 2418)	All O. sativa andinterspecifics (N = 619)	TGCAGGCTCAAGCTGGTTCCACTTCCCAACTCCCTACTTTCATTTTTCGCACGTACGTTTTTCAACCTT	TGCAGGCTCAAGCTGGTTCCATTTCCCAACACCCTACTCTTATTTTTCACACGTATGTTTTTCAAACTT	TGCAGGCTCAAGCTGGTTCCAYTTCCCAACWCCCTACTYTYATTTTTCRCACKYAYGYTTTTCAAMCTT
185	6	5392600|F|0-27:A>C-27:A>C		27591974	3134	C	0.78079	A	0.21921	0.26982	All O. glaberrima, O. barthii and O. longistaminata (N = 2418)	All O. sativa andinterspecifics (N = 619)	TGCAGCCAACAATTGAAAATCGCTGCAACTTGCAGCCGTTTTGAACTACCATAGGCGTATCTGCTACCA	TGCAGCCAACAATTGAAAATCGCTGCACCTTGCAGCCGTTTTGAACTACAGTAGGCGCATCTGCTACCA	TGCAGYCAACAATTGAAAATCGCTGCAMCTTGCAGCCGTTTTGAACTACMRTAGGCGYATCTGCTAYCA
186	6	3767922|F|0-20:A>C-20:A>C	Recommended for QC genotyping	29415564	3134	C	0.77553	A	0.22447	0.342165	O. longistaminata (N=16)	O. glaberrima and O. barthii (N=2402)	TGCAGACTATATCTGCCAGAATGTCAGAATGAAGAAATTACAGATCGGAAGAGCGGTTCAGCAGGAATG	TGCAGACTATATCTGCCAGACTGTCAGAATGAAGAAATTACAGATCGGAAGAGCGGTTCAGCAGGAATG	TGCAGACTATATCTGCCAGAMTGTCAGAATGAAGARATTACAGATCGGAAGAGCGGTTCAGCAGGAATG
187	6	5400608|F|0-44:G>A-44:G>A		29577428	3134	C	0.78079	T	0.21921	0.003945	All O. glaberrima, O. barthii and O. longistaminata (N = 2418)	All O. sativa andinterspecifics (N = 619)	TGCAGAGGAGATTCATCTCTGTGGAGATCTGCCGTAATGTAACAGGTAGAGAGCCCTGCCAAACAGGTA	TGCAGAGGAGATTCATCTTTGTGGAGATCTGCCGTACTGTAACAAGTAGAGAGCCCTGCCAAACAGGTA	TGCAGAGGAGATTCATCTYTGTGGAGATYTRCCGTAMTGTAACARGTAGAGAGCCYTGCCAAACAGRTA
188	6	3991533|F|0-36:C>G-36:C>G		29737861	3134	G	0.78111	C	0.21889	0.33759	All O. glaberrima, O. barthii and O. longistaminata (N = 2418)	All O. sativa andinterspecifics (N = 619)	TGCAGAAAATATGTTCATTCGCCAATAATTCGAGCTCAATTACTGTTACAGATCGGAAGAGCGGTTCAG	TGCAGAAAATATGTTCATTCGCCAATAATTCGAGCTGAATTACTGTTACAGATCGGAAGAGCGGTTCAG	TGCAGAAAATATGTTCATTCGCCAATAATTCGAGCTSAATTACTGTTACAGATCGGAAGAGCGGTTCAG
189	6	5401687|F|0-19:T>C-19:T>C		30926471	3134	T	0.78079	C	0.21921	0.32234	All O. glaberrima, O. barthii and O. longistaminata (N = 2418)	All O. sativa andinterspecifics (N = 619)	TGCAGCTGGGACAAGCTCCTCCAAACAGGGCCAAAGTCACTGTCAATGTACTGCGAAACTAGTGCTAAT	TGCAGCTGGGACAAGCTCCCCCAAATAGGGCCAAAGTCACTGTCAATGTACTGCGAAACTAGTACTAAT	TGCAGCTGGGAYAAGCTCCYCCAAAYAGGGCCAAARTCACTGTCAATGTACTGMRAAACTAGTRCTAAT
190	7	5402813|F|0-34:C>T-34:C>T		1080510	3134	G	0.82419	A	0.17581	0.148707	Indica (N=442) and lowland (N=505)	Japonica (N=94) and upland (N=114)	TGCAGCTGCTGGCCGGCAGCGAGATTCATCGCCCCGCGCAGCCTCTTCAACTGCGGCAGAAGCGTGCCG	TGCAGCTACTGGCCGGCGGCGAGATTCGTCACCCTGCGCAGCCTCTTCAACTGCGGCAGAAGCGCGCCG	TGCAGYYRCTRRCCGGBRRCRAGATTCRTCRCCCYRCRHAGCCTCTTCAACTRCGGCARAAGYRYRCCG
191	7	6997563|F|0-17:G>A-17:G>A		1080510	3134	A	0.78079	G	0.21921	0.343095	All O. glaberrima, O. barthii and O. longistaminata (N = 2418)	All O. sativa andinterspecifics (N = 619)	TGCAGCTGCTGGCCGGCGGCGAGATTCGTCACCCCGCGCAGCCTCTTCAACTGCGGCAGAAGCGCACCG	TGCAGCTGCTGGCCGGCAGCGAGATTCATCGCCCCGCGCAGCCTCTTCAACTGCGGCAGAAGCGTGCCG	TGCAGYYRCTRRCCGGBRRCRAGATTCRTCRCCCYRCRHAGCCTCTTCAACTRCGGCARAAGYRYRCCG
192	7	19322975|F|0-39:G>A-39:G>A		2072144	3134	G	0.82419	A	0.17581	0.1825	Indica (N=442) and lowland (N=505)	Japonica (N=94) and upland (N=114)	TGCAGTATCAGTGCAGCGGAGTGTACAACACATTGATTGGTACCGCCTTATCACCATTGATTGGACAAA	TGCAGTATCAGTGCAGCGGAGTGTACAACACATTGATTGATACCGCCTTATCACCATCGATTGGAAAAA	TGCAGTATCAGTGCAGCGGWGKGTACAACAYATTGRTTGRTACCGCCTTATCACYATYGATTGGAMAAA
193	7	3058564|F|0-57:C>T-57:C>T		2072144	3134	T	0.78079	C	0.21921	0.248068	All O. glaberrima, O. barthii and O. longistaminata (N = 2418)	All O. sativa andinterspecifics (N = 619)	TGCAGTATCAGTGCAGCGGAGTGTACAACACATTGATTGGTACCGCCTTATCACCATCGATTGGAAAAA	TGCAGTATCAGTGCAGCGGAGTGTACAACACATTGATTGGTACCGCCTTATCACCATTGATTGGACAAA	TGCAGTATCAGTGCAGCGGWGKGTACAACAYATTGRTTGRTACCGCCTTATCACYATYGATTGGAMAAA
194	7	3993865|F|0-27:C>G-27:C>G		3218413	3134	G	0.77553	C	0.22447	0.47973	O. longistaminata (N=16)	O. glaberrima and O. barthii (N=2402)	TGCAGCAGGTGGTTGTATTATCCCCTACAAAAAATAAATCAATATATATAATATACCGTTTGATGAGTT	TGCAGCAGGTGGTTGTATTATCCCCTAGAAAAAATAAATCAATATATATAATATACCGTTTGATGAGTT	TGCAGCAGGTGGTTGTATTATCCCCTASAAAAAATAAATCAATATATATAATATACCGTTTGATGAGTT
195	7	3987858|F|0-29:T>A-29:T>A	Recommended for QC genotyping	4661018	3134	A	0.78079	T	0.21921	0.348726	All O. glaberrima, O. barthii and O. longistaminata (N = 2418)	All O. sativa andinterspecifics (N = 619)	TGCAGGAACAGGTAAGCTCACCATCAAACTAACTGACACAAAGATCAAGTATTTGGCCAGCACTACAGA	TGCAGGAACAGGTAAGCTCACCATCAAACAAACTGACACAAAGATCAAGTATTTGGCCAGCACTACAGA	TGCAGGAACAGGTAAGCTCACCATCAAACWAACTGACACAAAGATCAAGTATTWGGCCAGCACTACAGA
196	7	3453218|F|0-27:G>T-27:G>T		7330009	3134	T	0.92741	G	0.07259	0.165835	O. longistaminata (N=16)	O. glaberrima and O. barthii (N=2402)	TGCAGGTGGGGTTCTACCATGCCAAGTGCCCTGTCGCGGAGGACGTCGTGCTGGGCGAGATGAGGAGGA	TGCAGGTGGGGTTCTACCATGCCAAGTTCCCTGTCGCGGAGGACGTCGTGCTGGGCGAGATGAGGATGA	TGCAGKYGGGRTTCTACCATGYSAMGTDCCCTGKCGCGGAGGAHGTCGTGCTGGGCGAGATGAGGAKGA
197	7	5408937|F|0-68:G>A-68:G>A	Recommended for QC genotyping	7357816	3134	G	0.82451	A	0.17549	0.180966	Indica (N=442)	Japonica (N=94)	TGCAGCTCAGGAACAGAGGAGGAGGAACTCGAAGTGCAATAGTTGTGAAGAACTTCGTCCGTCCTTCTG	TGCAGCTCAGGAACAGAGGAGGAGGAACTCGAAGTGCAAGAGTCGTGAAGAACTTCGTTCGTCCTTCTA	TGCAGCTHRXKAAYRRAGRAGRARGAACTCVAADTGMAADHRTYDYVAMVARYDYYXYXXDTCYHTYKD
198	7	10272602|F|0-16:A>G-16:A>G		7357882	3134	G	0.95341	A	0.04659	0.171644	Indica (N=442)	Japonica (N=94)	TGCAGAATCCTTCCCCAGTTCTGTTCACCTGCGCGCACAGGTGTACGGGACGAGCAGGTGCCTCCGGAA	TGCAGAATCCTTCCCCGGTTCTGTTCACCTGCACGCACAGGTGTACGGGACGAGCAGGTGCCTCCGAAA	TGCAGAATCYTTHCCCRGTTYTGTTCACCTRYRYGCRCWRGYGTACRGRAYGAGYARGTGYCTCYGRAA
199	7	3053605|F|0-5:C>T-5:C>T		14523788	3134	T	0.95294	C	0.04706	0.118522	O. longistaminata (N=16)	O. glaberrima and O. barthii (N=2402)	TGCAGCAGCGATGGCGTATGCATCAACAGCAAACTCTGACCCTTCTCCTGAACCGATGGCGTAATCTAT	TGCAGTAGCGATGGCGTATGCATCAACAGCAAACTCTGACCCTTCTCCTGAACCGATGGCGTAATCTAT	TGCAGYRGCRATRGCRTATGCRTCRACAGCWAACTCTGACCCTTCTCCTGAACMRATRGCGTRATCTAT
200	7	3059378|F|0-12:T>A-12:T>A		17184054	3134	A	0.78079	T	0.21921	0.405196	All O. glaberrima, O. barthii and O. longistaminata (N = 2418)	All O. sativa andinterspecifics (N = 619)	TGCAGGGTTGACTTATTTCAATTCGGTAGTTGCTGCAAACCCGTTAGACATCCGAAAAAGCGTAAATTA	TGCAGGGTTGACATATTTCAATTCGGTAGTTGCTGCAAACCCGTTAGACATCCGAAAAAGCGTAAATTA	TGCAGGGTTGACWTATTTCAATTCGGTAGTTGCTGCAAACCCGTTAGACATCYGAAAARGCGTAAATTA
201	7	3449963|F|0-20:T>C-20:T>C		17227423	3134	C	0.78143	T	0.21857	0.342163	All O. glaberrima, O. barthii and O. longistaminata (N = 2418)	All O. sativa andinterspecifics (N = 619)	TGCAGAGCATTAGGTGTTTTTATCGTGGCGGCGCGACCAAAAACGTTGCCAACACTCACTTCTCTCTTT	TGCAGAGCATTAGGTGTTTTCATCGTGGCGGCGCGACCAAAAACGTTGCCAACACTCACTTCTCTCTTC	TGCAGAGCATKAGGTGTTTTYATYGTGGCGGCGCGACCAAAAACGTTGCCAACACYCACTTCTCTCTTY
202	7	9758819|F|0-50:G>T-50:G>T		18631098	3134	A	0.78079	G	0.21921	0.173775	All O. glaberrima, O. barthii and O. longistaminata (N = 2418)	All O. sativa andinterspecifics (N = 619)	TGCAGCACACCTTCTAAAACATCATCTAATTTAGAACAGGTGGAGTGGAAGGTGAGGCCACGAAATGCA	TGCAGCACGCCTTCTAAACCATCATCTAATTTAGAACAGATGGAGTAGAATGTGAGGCCACGAAATGCA	TGCAGCACRCCTTCTAAAMCATCATCTWATTTAGAACAGRTGGAGTRGAAKGTGAGGCCACGAAATGCA
203	7	6995012|F|0-9:C>G-9:C>G		18653260	3134	G	0.77601	C	0.22399	0.341831	O. longistaminata (N=16)	O. glaberrima and O. barthii (N=2402)	TGCAGTACTCTTGAGTTGTAGGAAACAACTAGAGACTTACAGATCGGAAGAGCGGTTCAGCAGGAATGC	TGCAGTACTGTTGAGTTGTAGGAAACAACTAGAGACTTACAGATCGGAAGAGCGGTTCAGCAGGAATGC	TGCAGTACTSTTGAGTTGTAGGAAACAMCTAGAGACTTACAGATCGGAAGAGCGGTTCAGCAGGAATGC
204	7	3055531|F|0-17:T>G-17:T>G		19360517	3134	G	0.78079	T	0.21921	0.371225	All O. glaberrima, O. barthii and O. longistaminata (N = 2418)	All O. sativa andinterspecifics (N = 619)	TGCAGCGTAGTTTAGATTTATAAGTTGTATATTCACCGAGCTTGAGAAGTGAGTTTACTAAACAAAGAA	TGCAGCGTAGTTTAGATGTATAAGTTGTATATTCACTGAGCTTGAGAAGTGAGTTTACTAAACAAAGAA	TGCAGCGKAGTTTAGATKTATAAGTYGTATMTTCACYGAGCTTGAGAAGTGAGTWTACTAAACAAAGAA
205	7	3439280|F|0-33:G>A-33:G>A		19740670	3134	G	0.985	A	0.015	0.033417	O. longistaminata (N=16)	O. glaberrima and O. barthii (N=2402)	TGCAGTCTTTGTGGCACATAAGGAGATTCTGCGGTGATCTCTGGGAGATACCATGTATATCCCCTGATG	TGCAGTCTTTGTGGCACATAAGGAGATTCTGCGATGATCTCTGGGAGATACCATGTATATCCCCTGATG	TGCAGTCTTTGTGGCACATAAGGAGATTCTGCGRTGATCTCTGGGAGATAMCATGTATATCCCCTGATG
206	7	9759056|F|0-64:C>G-64:C>G		21509547	3134	C	0.82466	A	0.17534	0.224399	Indica (N=442)	Japonica (N=94)	TGCAGCGCCGCCAGCGTAAGATTACTTGGGCCGACGTAATTAGCAGCCCATCTAACAACATAGGCCTAA	TGCAGCGCCGCCAGCGTAAGATTAGTTGGGCCGACGTAATTAGCAGCCCATCTAACAACATGGGGCCTA	TGCAGCGMCGCCAGCSTAAGATTASTTGGGCCGACGTAATTAGCAGCCCATCTAACAASATRGGSCYWA
207	7	3990970|F|0-38:T>C-38:T>C		22277766	3134	C	0.78079	T	0.21921	0.096354	All O. glaberrima, O. barthii and O. longistaminata (N = 2418)	All O. sativa andinterspecifics (N = 619)	TGCAGGACAAGGATGTGGAGAGATGGCGTGAGAGGATATATTGGAAAACATAAGTAGATCCTCTAACTT	TGCAGGACAAGGATGCGGAGAGATGGCGCGAGAGGATACATTGGAAAATATAAGTAGATCCTCTAGCTT	TGCAGGACAAGGATGYGGAGAGATGGYGYGAGAGGATAYATTGGAAAAYATAAGTAGATCCTCTARCTW
208	7	3756907|F|0-10:G>A-10:G>A	Recommended for QC genotyping	22969163	3134	A	0.77696	G	0.22304	0.251833	O. longistaminata (N=16)	O. glaberrima and O. barthii (N=2402)	TGCAGACAGAGAAAGATCGAAATTAGAAGTTACAGATCGGAAGAGCGGTTCAGCAGGAATGCCGAGACC	TGCAGACAGAAAAAGATGGAAATTAGAAATTACAGATCGGAAGAGCGGTTCAGCAGGAATGCCGAGACC	TGCAGAYAGARAAAGATSGAAATYAGAARKTACAGATCGGAAGAGCGGTTCAGCAGGAATGCCGAGACC
209	7	3058713|F|0-53:C>G-53:C>G		24948379	3134	G	0.78079	C	0.21921	0.007458	All O. glaberrima, O. barthii and O. longistaminata (N = 2418)	All O. sativa andinterspecifics (N = 619)	TGCAGGCTTTTTCCCTGGCTGGTTTTGCGGAACAAGGAAAGCTTAGGGTAAATCACATTATCACACACA	TGCAGGCTTTTTCCCTGGCTGGTTTTGCGGAACAAGGAAAGCTTAGGGTAAATGACATTATCACACACA	TGCAGSCTTTTTCCCTKGCTGGTTTTGCGGAACAAGGAAAGCTTAGGSTAAATSACATTATCACACACA
210	7	9762370|F|0-44:C>A-44:C>A		27050985	3134	C	0.78079	A	0.21921	0.255876	All O. glaberrima, O. barthii and O. longistaminata (N = 2418)	All O. sativa andinterspecifics (N = 619)	TGCAGTATTGCACCGAAGCAACGCAGGTAAAAACTCATAATAGGCTATACTTTCTGGCCATCATGTCGA	TGCAGTATTGCGCCGAAGCAACGCAGGTAAAAACTCATAATAGGATATACTTTCTGGCCATCATGTCGA	TGCAGTATTGCRCCGAAGCAACRCAGGTAAAARCTCATAATAGRMTATASTWYCTGGCCATCATGTCGA
211	7	9759295|F|0-19:C>G-19:C>G		27583697	3134	C	0.959	T	0.041	0.145402	O. longistaminata (N=16)	O. glaberrima and O. barthii (N=2402)	TGCAGGACCATGAAAAAATCGTCAACAACGCATATGCTAAGATGATAAAGAAACTTTGTTTAGTTCAGC	TGCAGGACCATGAAAAAGTGGTCAACAACGCATATGCTAAGATGATAAAGAAACTTTGTTTAGTTCAGC	TGCAGGACCATGAAAAARTSGTCAACAACRCATATGCTAAGATGAKAAAGAMAYTTTGTTTAGTTCAGS
212	7	5392698|F|0-13:T>A-13:T>A		28522933	3134	T	0.78079	A	0.21921	0.348243	All O. glaberrima, O. barthii and O. longistaminata (N = 2418)	All O. sativa andinterspecifics (N = 619)	TGCAGGAATAAATTCACGAGTTTGACATAATCAGGGGCCATGGCAGCATGTAGTTTCAATTCTCGGCCC	TGCAGGAATAAATACACGAGTTTGACATAATCAGGGGCCATGGCAGCATGTAGTTTCAATTCTCGGCCC	TGCAGGAATAAATWCACGAGTTTGACATAATCAGGGGCCATGGCAGCATGYAGTTTCAATTCTCGGCCC
213	7	9744350|F|0-17:A>G-17:A>G		28571882	3134	A	0.78079	G	0.21921	0.272018	All O. glaberrima, O. barthii and O. longistaminata (N = 2418)	All O. sativa andinterspecifics (N = 619)	TGCAGATTGATGACACAATCGTGTAGAGGATCAGGTAGGCCTTCCGTTTTTTCACATTAGAGGTGAAAT	TGCAGATTGATGACACAGTCGTGTAGAGGATCAGGTAGGCCTTCCGTTTTTTCACATTAGAGGTGAAAT	TGCAGATTGATGACACARTCGTKTAGAGGATCAGGTAGGCCTTCCGTTTTTTCACATTAGAGGTGAAAT
214	7	5406577|F|0-19:C>T-19:C>T		29255747	3134	G	0.78079	T	0.21921	0.084005	All O. glaberrima, O. barthii and O. longistaminata (N = 2418)	All O. sativa andinterspecifics (N = 619)	TGCAGGCGCGCTTTTGACACGCTAGTTTTGCTTGTCTGTTGGATGGTTTGGAAGGAGAGAAACGCACGT	TGCAGGGGCGCTTTTGACATTCTAGTTTTGCTTGTCTGTTGGATGGTTTGGAAGGAGAGAAACGCACGT	TGCAGGVRYRCTTTTKACAYDYTAGTTTTRCTYGTYTRTTGGWTGGTTTGVAAGGAGAGAAACRCACRT
215	8	3758006|F|0-12:C>T-12:C>T		2003347	3134	C	0.83839	T	0.16161	0.237604	O. longistaminata (N=16)	O. glaberrima and O. barthii (N=2402)	TGCAGTCCTACACTCTGTGCAGATAAGATTTACAGATCGGAAGAGCGGTTCAGCAGGAATGCCGAGACC	TGCAGTCCTACATTCTATGCAGATAAGATTTACAGATCGGAAGAGCGGTTCAGCAGGAATGCCGAGACC	TGCAGTCCTACAYTCTRTGCMGATAAKATTTACAGATCGGAAGAGCGGTTCAGCAGGAATGCCGAGACC
216	8	6997101|F|0-26:G>A-26:G>A	Recommended for QC genotyping	8968236	3134	A	0.78079	G	0.21921	0.383544	All O. glaberrima, O. barthii and O. longistaminata (N = 2418)	All O. sativa andinterspecifics (N = 619)	TGCAGTGATCTCTTTGAGTATAACTTGTTCTTCATGTCAACACTAGTAAAGCCGAGATTCTCAAATCCA	TGCAGTGATCTCTTTGAGTATAATTTATTCTTCATGTCAACATGAGTAAAGCCGAGATTCTCAAATCCA	TGCAGTGATCTCTTYGAGTATAAYTTRTTCTTCATGTCAACAYKAGYAAAGCCRAGATTCTCAAATCCA
217	8	3751177|F|0-6:A>T-6:A>T		9413476	3134	A	0.99362	T	0.00638	0.014039	O. longistaminata (N=16)	O. glaberrima and O. barthii (N=2402)	TGCAGTAAGATAGAATATTGCTCCAACCACCTGGTGGAAACATGGCATAAGTATTGGTTTACAGATCGG	TGCAGTTAGATAGAATATTGCTCCAACCACCTGGTGGAAACATGGCACAAGTAATGGTTTACAGATCGG	TGCAGTWAGATAGAATATTGCTCCAACCACCTGGTGGAAACATGGCABAAGTAWTGGYTTACAGATCGG
218	8	13890260|F|0-23:A>G-23:A>G		10614787	3134	G	0.82642	A	0.17358	0.273163	Indica (N=442)	Japonica (N=94)	TGCAGTCCTTCCTGTCCGGTTACAGAGTAGAACGCATTCTAGTAGCAGCGAGCAAGCCAGTGCCTGAAG	TGCAGTCCTCCCTGTCCGGGTACGGAGTAGAGCGCATTCTGGTAGCAGCGAGCAAGCCAGTGCCTGAAG	TGCAGTCCTYCCTGTCCRGKTACRRAGTAGARYGCATTCTRGTAGCAGSGAGCAAGCCARTGCSTRAAG
219	8	4384093|F|0-6:G>T-6:G>T		17645974	3134	G	0.9866	T	0.0134	0.013274	O. longistaminata (N=16)	O. glaberrima and O. barthii (N=2402)	TGCAGTGATTTACTTTGGAACATGCTCTGTTATGTACGTTGAACTGCTTTGGAAAGTTACCAGAATTGC	TGCAGTTATTTACTTTGGAACATGCTCTGTTATGTACGTTGAACTGCTTTGGAAAGTTACCAGAATTGC	TGCAGTKATTTACTTTGGAACATKCTCTGTTATGTACGTTGAACTRCTTTGGAAAGTTACCAGAATTGC
220	8	3054571|F|0-22:G>T-22:G>T	Recommended for QC genotyping	18620171	3134	T	0.82259	A	0.17741	0.168073	Indica (N=442)	Japonica (N=94)	TGCAGCTATGCTCTCAAAGTTTGTCAAATATTGGGATAGTGGGTTTACAGATCGGAAGAGCGGTTCAGC	TGCAGCTATGCTCTCAAAGTTTTTCAAATATTGGGACAGTGGGTTTACAGATCGGAAGAGCGGTTCAGC	TGCAGCTATGYTYYSRAAGTTWKTCAAATWTTGRGABAVTGRGTTTACAGATCGGAAGAGCGGTTCAGC
221	8	9755313|F|0-42:G>A-42:G>A		19199661	3134	A	0.82482	G	0.17518	0.268739	Indica (N=442)	Japonica (N=94)	TGCAGGATTGCTGAAGGCATACAAAATTCGTATCACAAAAAAGCATCCGGGGCTTTTTTGTTATTGTTG	TGCAGGATTGCTGAAGGCATACAAAATTCGTATCACAAAAAAACATCCGGGGCTTTTTTGTGATTGTTG	TGCAGGATTGCTGAAGGCATACAAAATTCGTATCACAAAAAARCATCCGGGGCTTTTTTGTKATTGTTG
222	8	3994895|F|0-21:A>T-21:A>T		19828080	3134	T	0.95613	A	0.04387	0.074299	O. longistaminata (N=16)	O. glaberrima and O. barthii (N=2402)	TGCAGATATATATTGAAAGAAATTAGATTATGGTTACAGATCGGAAGAGCGGTTCAGCAGGAATGCCGA	TGCAGATATATATTGAAAGAATTTAGAGTGTGGTTACAGATCGGAAGAGCGGTTCAGCAGGAATGCCGA	TGCAGATATRTATTGAAAKAAWTTWGAKWRTGSTTACAGATCGGAAGAGCGGTTCAGCAGGAATGCCGA
223	9	3052158|F|0-20:G>A-20:G>A	Recommended for QC genotyping	1894850	3134	G	0.78095	A	0.21905	0.252237	All O. glaberrima, O. barthii and O. longistaminata (N = 2418)	All O. sativa andinterspecifics (N = 619)	TGCAGAAGCATATGATGCAGGCCTAAGAAATGTCACATTTGATTCAAATCAATTCCCCTGTATTCAAGG	TGCAGAAGCATATGATGCAGACCTAAGAAATGTCACATTTGATTCAATTCAATTCCCCTGTATTCAAGG	TGCAGAAGCATATGATGCAGRCMTAAGAAATGTCACATTTSATTCAAWTCWATTCYMCTGTATTCAAGG
224	9	5399501|F|0-46:C>T-46:C>T		4070112	3134	T	0.81701	C	0.18299	0.224066	Indica (N=442) and lowland (N=505)	Japonica (N=94) and upland (N=114)	TGCAGCGCCGCCGCCTCCTGTCGTCGCCGTTGCGTCGCCGGTAATTCGTTTTCCCTCTCCGTGTCATGG	TGCAGCGCCGCCGCCTCCTGTCGTCGCCGTTGCGTCGCCGGTAATTTGTTTTCCCTCTCCGTGTCATGG	TGCAGCGCYGCCGCCTCCYSTCGTCGCCGTTGCGTCRCCGGTAATTYRTTTTYCCTCTCYGTGTCATGG
225	9	5403933|F|0-19:G>T-19:G>T		13013944	3134	G	0.77856	T	0.22144	0.342553	O. longistaminata (N=16)	O. glaberrima and O. barthii (N=2402)	TGCAGCCACTCAATTGTGCGGCACAGCAGGTTGATTCCTAGCATAATCTGATGTTACTTCACCCACTCA	TGCAGCCACTCAATTGTGCTGCACAGCAGGTTGATTCCTAGCATAATCTGATGTTACTTCACCCACCCA	TGCAGCCACTCAATTGTGCKGCACAGCAGGTTGATTCCTAGYATAATCTGATGTTACTTCACCCACYCA
226	9	5397162|F|0-43:C>G-43:C>G		14958309	3134	G	0.78111	C	0.21889	0.345679	All O. glaberrima, O. barthii and O. longistaminata (N = 2418)	All O. sativa andinterspecifics (N = 619)	TGCAGACTTCATATGATACATCTCTATGACCCAGCACTGACTGCTCTCGTTTTTGAGTCATCATATGGT	TGCAGACTTCATATGATACATCTCTATGACCCAGCACTGACTGGTCTCGTTTTTGAGTCATCATATGGT	TGCAGACTTCATATGATACATCTCTATGACCCAGCACTGACTRSTCTCGTTTTTGAGTCATCATATGGT
227	9	5405168|F|0-49:A>G-49:A>G		16628406	3134	A	0.78079	G	0.21921	0.276257	All O. glaberrima, O. barthii and O. longistaminata (N = 2418)	All O. sativa andinterspecifics (N = 619)	TGCAGGACGGCAGGCACCGAAGCATAATGAATGCATCAATGTGTTGTATACTTGTATACTCAGGTAGTT	TGCAGGACGGCAGGCACCGAAGCATAATGAATGCATCAATGTGTTGTATGCTTGTATACTCAGGTAGTG	TGCAGGACGGCAGGCACCGAAKCATAATGAATGCATCAATGTGTTRTATRCTTGTATACTCAGGTAGTK
228	9	4392882|F|0-24:G>A-24:G>A	Recommended for QC genotyping	17267685	3134	A	0.77537	G	0.22463	0.470298	O. longistaminata (N=16)	O. glaberrima and O. barthii (N=2402)	TGCAGTGCAGAGGATCCTCACCACGTTTTTCCTTGACCCGACCGGCGTGTTGGGTGTGATGTGGCAGAT	TGCAGTGCAGAGGATCCTCACCACATTTTTCCTTGACCCGACCAGCGTGTTGGGTGTGATGTGGCAGAT	TGCAGTGCWGAGGATCYTCACCAYRTTTTTCCTTGACYYGAYCRGCSTGTKSGGTGTGATGYGGMAGAT
229	9	3764294|F|0-38:T>G-38:T>G	Recommended for QC genotyping	18312602	3134	G	0.82419	T	0.17581	0.158973	Indica (N=442) and lowland (N=505)	Japonica (N=94) and upland (N=114)	TGCAGCCTCGAGAAGATGCCACCATGGCTGCTAGCATTTGATTCTTTGATAGTAAGTGCTCTGCGTGTG	TGCAGCCTCGAGAAGATGCCACCATGGCTGCTAGCATTGGATTCGTTGATAGTAAGTGCTCTGCGTGTG	TGCAGCCKCRRGAAGATGSCRCCATGGCTGCTAGCATTKGATTCKTTGATRGTAAGTGCTCTGCSTGTS
230	9	3771354|F|0-14:C>T-14:C>T	Recommended for QC genotyping	18345726	3134	T	0.78079	C	0.21921	0.33861	All O. glaberrima, O. barthii and O. longistaminata (N = 2418)	All O. sativa andinterspecifics (N = 619)	TGCAGCCAAACAAACATTCCTGATTGGTTCAGAATCTGCATCTCAGTGAGAGTCCATGGAGAATTTTCA	TGCAGCCAAACAAATATTCCTGATTGGTTCAGAACCTGCATCTCAGTGAGAGTCTATGGAGAATTTTCA	TGCAGCCAAACAAAYATTCCTGATTGGTTCAGAAYCTGCATCTCAGTGAGAGTCYATGGAGAATTTTCA
231	9	9754678|F|0-7:G>A-7:G>A		19877089	3134	T	0.78079	C	0.21921	0.150613	All O. glaberrima, O. barthii and O. longistaminata (N = 2418)	All O. sativa andinterspecifics (N = 619)	TGCAGCCGTTACAGCTGGCCTACCAAACACTCCCATTAGTGCCACAATTTCAATATTTGATCTTAGTTT	TGCAGCCATTACAGCCGGCCTACCGAACACTCCCATTAGTGCCACAATTTCAATATTTGATCTTAGTTT	TGCAGCCRTTACAKCYGGCCTACCRAACACTCCCATTAGTGCCACAATTTCAATATTTGATCTTAGTTT
232	9	3755844|F|0-39:G>A-39:G>A		20183652	3134	G	0.96937	A	0.03063	0.052755	O. longistaminata (N=16)	O. glaberrima and O. barthii (N=2402)	TGCAGACGGTGAAGGTGAAGTGGAATGTGTTGGAAACCTGTACGCAGATAAAACAGTTAGCAAACCAGT	TGCAGACGGTGAAGGTGAAGTGGAATGTGTTGGAAACCTATGTGCAGATACAACAGTTAGCAAACCAGT	TGCAGACSGTGAAGGTGAARTGGAATGTGTTGGAAACCTRTRYGCAGATRMAACAGTTAGCAARCCAGY
233	9	5396103|F|0-66:T>C-66:T>C		20665508	3134	T	0.78079	C	0.21921	0.287027	All O. glaberrima, O. barthii and O. longistaminata (N = 2418)	All O. sativa andinterspecifics (N = 619)	TGCAGGTTTTCACGTCATGGCTCGGCTTGCCGCGTCGTAGAGATGCAAGTAGATCAACCCATAAACTCA	TGCAGGTTTTCACGTCATGGCTCGGCTTGCCGCGTCGTAGAGATGCAAGTAGATCAACCCATAAACCTA	TGCAGGTTYTCACGTCATRGCTCGGCTTRCCGCGTCGTAGAGATRYAAGTAGATCAACCCATAAACYYA
234	9	9755639|F|0-30:G>A-30:G>A		21072290	3134	G	0.78079	A	0.21921	0.21241	All O. glaberrima, O. barthii and O. longistaminata (N = 2418)	All O. sativa andinterspecifics (N = 619)	TGCAGGTAGCTCGTTGGCTGGAAGATGACAGACGGGGAAAGGAAGAAGAAGGGGGATGAATGAACAAGA	TGCAGGTAGCTCGTTGGCTGGAAGATGACAAACGGGGAAAGGAAGAAGAAGGGGGATGAATGAAGAAGA	TGCAGGTRGCTYGTTGGCTGGAAGATGACARACGGGGAAAGGAAGAAGARGGGGGATGAATGAASAAGR
235	9	5400008|F|0-23:G>A-23:G>A	Recommended for QC genotyping	21792333	3134	A	0.78079	G	0.21921	0.356618	All O. glaberrima, O. barthii and O. longistaminata (N = 2418)	All O. sativa andinterspecifics (N = 619)	TGCAGTATTGCAGATCGACACGTGAGCTCGAGAGTCTGTGGAGTCCACATGTTAGAGAGCAGTACTGTA	TGCAGTATTGCAGATCGACACGTAAGCTCGAGAGTCTGTGGAGTCCACATGTTAGTGAGCAGTACTGCA	TGCAGTATTGCARATCGACAYGTRAGCYCGARAGTMTGTRGAGTCCACATGTTAGWGAGCAGTACTGYA
236	9	19320961|F|0-56:C>T-56:C>T		22208664	3134	T	0.99394	C	0.00606	0.014378	O. longistaminata (N=16)	O. glaberrima and O. barthii (N=2402)	TGCAGCAGCTAGCCTGATGACAAGTGGCGCGATACTGTAAGAACAAGACAAGGAACCCGCCCTTTATAT	TGCAGCAGCTAGCCTGATGACAAGTGGCGCGATACTGTAAGAACAAGACAAGGAACTCTCTCTTTATAT	TGCAGCAGCTAGCCTGATGACAAGTGGCGCGATACTGTAAGAACMMGACAAGSAACYMKCYCTTTATAT
237	10	9762198|F|0-60:C>T-60:C>T		707542	3134	A	0.78079	G	0.21921	0.043575	All O. glaberrima, O. barthii and O. longistaminata (N = 2418)	All O. sativa andinterspecifics (N = 619)	TGCAGCGAGAAGTACGACAATGACCACAATCAAGCCTGAAAAATTCATTATTTAGTAATTCCAAAAGAA	TGCAGCGAGAAGTACGACGATGACCACAATGAAACCTGAAAAATTCATTATTTAGTAATTTCAAAAGAA	TGCAGCGAGAAGTACGACRAWGACCACAATSAARCMTGAAAAAWTCATTATTTAGTAATTYYRAAAGAA
238	10	3050604|F|0-34:G>C-34:G>C		1674636	3134	C	0.82403	G	0.17597	0.237098	O. longistaminata (N=16)	O. glaberrima and O. barthii (N=2402)	TGCAGACTTCTAATATAGTAAGACGCAGTATTTAGATCACACTTCTGCCATTTACAGATGAACTCCAGA	TGCAGACTTCTAATATAGTAAGACGCAGTATTTACATCACACTTCTGCCATTTACAGATGAACTCCAGA	TGCAGACWTMTMAKATASTAAGACRCAKTAHTYASATCRYACTTMTGCYATTTACAGATGAACTCCAGA
239	10	3765950|F|0-11:C>T-11:C>T		3410626	3134	G	0.83535	A	0.16465	0.296361	O. longistaminata (N=16)	O. glaberrima and O. barthii (N=2402)	TGCAGAATGTGCTGTGAGCACTCCAACTGAGCTGTGACCATGTATCTGAGGCAGCTGTGATTCAACTTT	TGCAGAATGTGTTGTGAGCACTCCAACTGAGCTGTGACCATGTATCTGAGGCAGCTGTGATTCAACTTT	TGCAGAATGTGYTGTGARCACTCCAACTGAGCTGTGACCATGTATCYRAGGCMGCTRTGATTCAACTTT
240	10	12388199|F|0-48:C>T-48:C>T		9787495	3134	T	0.77616	A	0.22384	0.132515	O. longistaminata (N=16)	O. glaberrima and O. barthii (N=2402)	TGCAGTGGAGAGCTGGAGGAGAGGCTAGGGTTAGCTTTTTTTATATACCTGTTACAGATCGGAAGAGCG	TGCAGTGGAGAGCTGGAGGAGAGGCTAGGGTTAGCTTTTTATATATACTGGTTACAGATCGGAAGAGCG	TGCAGTGGAGAGCTGGAGGAGAGRCTAGGGTTAGSTTTTTWTATRTAYHKGTTACAGATCGGAAGAGCG
241	10	3055213|F|0-32:A>G-32:A>G	Recommended for QC genotyping	10645458	3134	G	0.78079	A	0.21921	0.324066	All O. glaberrima, O. barthii and O. longistaminata (N = 2418)	All O. sativa andinterspecifics (N = 619)	TGCAGAAAAAAGCCACATACCATATGCAGCCCAAGTCTAATTTGTGCTTTGGGCCTTATAATTGTGTCA	TGCAGAAAAAAGCCACATACCATATGCAGCCCGAGTCTATTTTGTGCTTTGGGCCTTATAATTGTGTCA	TGCAGAAAAAAGCCACATACCATATSCARCCCRAGTMTAWTTTGTGCTTTRGGCCTTATAATTGTGTCA
242	10	3060169|F|0-48:T>A-48:T>A		12174580	3134	A	0.78079	T	0.21921	0.288151	All O. glaberrima, O. barthii and O. longistaminata (N = 2418)	All O. sativa andinterspecifics (N = 619)	TGCAGAGGTATGAACGGTCAATGTTCATACAACTTGGCGAATGCAGATTGGTCGGTGGACAACTTGGCA	TGCAGAGGTATGAACGGTCAATGTTCATACAACTTGGCGAATGCAGATAGGTCGGTGGACAACTTGGCA	TGCAGAGGTATGAACGGTCAATGTTCATACAACTTGGCGAATGCAGATWGGTCRGTGGAMMAMTTGGCA
243	10	9746765|F|0-31:T>A-31:T>A		14447459	3134	T	0.77537	G	0.22463	0.049149	O. longistaminata (N=16)	O. glaberrima and O. barthii (N=2402)	TGCAGGCGTCTCCCTGCCTTCCTTCCTCATCTTGTACAGGCGGTACACGGCAAGATCCGGAACCTTTTT	TGCAGGCGTCTCCCTGCCTTCCTTCCTCATCATGTACAGGCGGTACACGGCAAGATCCGGAACCTTTTT	TGCAGGCGTCTCCHTRCCTWCCTTYCTYATCWTRTAYAGGCGGTACACGGCAAGATCCGGRACCTTTKB
244	10	3755456|F|0-6:T>G-6:T>G		18917717	3134	G	0.77648	T	0.22352	0.342827	O. longistaminata (N=16)	O. glaberrima and O. barthii (N=2402)	TGCAGGTTCAAACGATTTTTCTCCCCTCCACAATTCCACATTTTGTCAAGCAATTGCCAACAACGTTCC	TGCAGGGTCAAACGATTTTTCTCCCCTCCACAATTCCACATTTTTTCAAGCAATTGCCAACAACGTTCC	TGCAGGKTCAAAYGRTTYTTCTCCCCTCVACAATTCCACATTTTKTMAASYWATTGCCAACARCGTTCS
245	10	5402462|F|0-8:A>G-8:A>G	Recommended for QC genotyping	21079827	3134	A	0.77553	G	0.22447	0.339379	O. longistaminata (N=16)	O. glaberrima and O. barthii (N=2402)	TGCAGAACATCGTCCTAAAGTCCTATTGATTACTCGACTGCCACTAGAAGCAGCTATAAACCATTGCAA	TGCAGAACGTCGTCCTAAAGTCATATTGATTGCTCGACTGCCACTAGAAGCAGCTATAAACCATTGCAA	TGCAGAACRTCGTCCTAAAGTCMTATTGATYRCTCGACTGMCRCTAGAAGCAGCTATAAACCATTRCAR
246	10	5400300|F|0-19:T>C-19:T>C		21409750	3134	C	0.78079	T	0.21921	0.346329	All O. glaberrima, O. barthii and O. longistaminata (N = 2418)	All O. sativa andinterspecifics (N = 619)	TGCAGCTACAAACGAACAATTATCAAGTTTATCAAACTTATCTAATCGTGCACGTGATAAATTGTAGCT	TGCAGCTACAAACGAACAACTATCAAGTTGATCAAACTTATCTAATCGTGCACGTGATAAATTGTAGCT	TGCAGCTACAAACRAACAAYTATSAAGTTKATCAAACTYATCTAATCGTGCACGTGATAAATTGTARCT
247	10	4392284|F|0-13:A>G-13:A>G		21660440	3134	C	0.78079	G	0.21921	0.032687	All O. glaberrima, O. barthii and O. longistaminata (N = 2418)	All O. sativa andinterspecifics (N = 619)	TGCAGATCGAGAGATGTTGAAAACACCCACTGCCATTGGTTGTGCCGGACCATCTATGTCGATCGACGA	TGCAGATCGAGAGGTGTTCAAAACACCCACTGCCATTGGTTGTGCCGGACCATCTATGTCGATCGACGA	TGCAGATCGAGAGRTGTTSAAAACACCCACTGCCATTGGTTRTGCCGGACCATCTATGTCGATCGACGA
248	11	14942168|F|0-6:T>C-6:T>C		513872	3134	C	0.78079	T	0.21921	0.393684	All O. glaberrima, O. barthii and O. longistaminata (N = 2418)	All O. sativa andinterspecifics (N = 619)	TGCAGCTGCACGGTATGGAGATTCCAAGCATGACGGAAGTTGGAGGCGATCTGATCATTTTATGCGTGG	TGCAGCCGCACGGTATGGAGATTCCAAGCATGACGGAAGTTGGAGGCGATCTGATCATTTTACGCGTGG	TGCAGCYGCACGGTATGGAGATTCCAAGCATGACGGAAGTTGGARGCGATCTGATCATTTTAYGCGTGG
249	11	5388786|F|0-44:T>A-44:T>A	Recommended for QC genotyping	2335078	3134	A	0.78079	T	0.21921	0.386283	All O. glaberrima, O. barthii and O. longistaminata (N = 2418)	All O. sativa andinterspecifics (N = 619)	TGCAGTAGGATTAGGACCTTTCTGGCAACAAGAAATAGGTATCCTTATGTGCATTGAATAAACAACATT	TGCAGTAGGATTAGGACCTTTCTGGCAACAAGAAATAGGTATCCATACGTGCATTGAATAAACAACATT	TGCAGTAGGATTAGGACCTTTCTGGCAACAWGAAATAGGTRTCCWTAYGTGCATTGAATAAACARCATT
250	11	3772687|F|0-13:C>T-13:C>T		2604576	3134	C	0.9791	T	0.0209	0.039678	O. longistaminata (N=16)	O. glaberrima and O. barthii (N=2402)	TGCAGTTGAGAAGCCCAAATGGCCACTGCTCACTAACTGTTACAGATCGGAAGAGCGGTTCAGCAGGAA	TGCAGTTGAGAAGTCCAAATGGCTACTGCTCACTAACTGTTACAGATCGGAAGAGCGGTTCAGCAGGAA	TGCAGTTGAGAAGYCCAAATGRCYACYGCTCACTAACTGTTACAGATCGGAAGAGCGGTTCAGCAGGAA
251	11	12388093|F|0-55:T>C-55:T>C		3707060	3134	C	0.78079	T	0.21921	0.078795	All O. glaberrima, O. barthii and O. longistaminata (N = 2418)	All O. sativa andinterspecifics (N = 619)	TGCAGCTCCATCCTCTCCACAGAGGCTGTTGTCCATCCTCTCCATCTTCTTTGTGTTTTGCATTTGTGA	TGCAGCTCCATCCTCTCCACGGAGGCTGTTGTCCATCCTCTCCATCTTCTTTGTGCTTTGCATTTGTGT	TGCAGCTCCATCMTCTCYAYRGAGGCTRTTGTCCATCCTCTCCATCTTCTTTKTGYTTTGYATTTGTGW
252	11	19323534|F|0-27:C>T-27:C>T		4743543	3134	C	0.82435	G	0.17565	0.122525	Indica (N=442)	Japonica (N=94)	TGCAGACAGGCTGACACACCCACGTAGCAGGAATGACTGAGATAGACATGCATGCCTTTTTTCTCTTCA	TGCAGAGAGGCTGACACACCCACGTAGTAGGAAGGACTGAGATAGACATGTATGCCTTTTTTCTCTTCA	TGCAGABAGDCTGACAYAMCCACRTASYAGGAADGAYTGAGATAGAMATGYATRCMTTTTTTCTCTTYA
253	11	5405472|F|0-14:C>A-14:C>A		5343127	3134	C	0.77601	A	0.22399	0.337681	O. longistaminata (N=16)	O. glaberrima and O. barthii (N=2402)	TGCAGAAATAACAACTATGACAAGCACAGTAAATTTCAAGATGTCTCAGCTGAAAATTACAGATCGGAA	TGCAGAAATAACAAATACGACAAGCACAGTAAATTTCAAGATGTCTCAGCTGAAAATTACAGATCGGAA	TGCAGAAATAWCWAMTAYGACRAGCRCAGTAAWTTTCAAGATGYCTCASCTGAAAATTACAGATCGGAA
254	11	3061808|F|0-33:G>A-33:G>A	Recommended for QC genotyping	11776508	3134	G	0.82387	A	0.17613	0.257482	Indica (N=442) and lowland (N=505)	Japonica (N=94) and upland (N=114)	TGCAGCAGCTAAGGAAGCAGCTGGAGTACCCAAGGCAGCTGGATGTATGGAATAACCCAAACAGTGACC	TGCAGCAGCTAAGGAAGCAGCTGGAGTACCCAAAGCAGCTGGATGTATGGAATAACCCAAACAGTGACC	TGCAGCAGCTAAGGAAGCAGYTGGAGYACCCAARGCAGCTGGATGTATGGWATAACCCRARCARTGACC
255	11	3055998|F|0-61:T>C-61:T>C		13161496	3134	T	0.78079	C	0.21921	0.155609	All O. glaberrima, O. barthii and O. longistaminata (N = 2418)	All O. sativa andinterspecifics (N = 619)	TGCAGAGTTCAGTGCCTTCCAGGTGTTCAGAGATTCAACAATATTCAGAGTATGTGCACGTTAGAAGCT	TGCAGAGTTCAGTGCCTTCCAGGTGTTCAGATATTTAGCAATTTTCAGATTATGTGCACATCAGAAGCT	TGCAGRDTTYRRYRYXTYXYDRRKRTTYADAXDYTYADHAAYWTTYRRWKYDKRTGCWBVTHMRRVRYW
256	11	3992192|F|0-36:A>G-36:A>G		14728460	3134	G	0.78079	A	0.21921	0.405761	All O. glaberrima, O. barthii and O. longistaminata (N = 2418)	All O. sativa andinterspecifics (N = 619)	TGCAGCTCTTATCCCAGCGAGTAGCCCTTCGTACTCAGCTGTGTTGTTGGTCGCCCTAAAGTTACAGAT	TGCAGCTCTTATCCCAGCGAGTAGTCCTTCGTATTCGGCTGTGTTGATGGTCACCCTGAAGTTACAGAT	TGCAGCYYDBRTMYHRRYDRDWMDBYVYHCVYRYWBXVYDDHRYTRWTXRTYRYYCYRAAGTTAMARAW
257	11	3992192|F|0-57:A>G-57:A>G		14728460	3134	T	0.78079	C	0.21921	0.359396	All O. glaberrima, O. barthii and O. longistaminata (N = 2418)	All O. sativa andinterspecifics (N = 619)	TGCAGCTCTTATCCCAGCGAGTAGCCCTTCGTACTCAGCTGTGTTGTTGGTCGCCCTAAAGTTACAGAT	TGCAGCTCTTATCCCAGCAAGTAGGCCTTCGTACTCGGTTGTGTTGTTGGTCGCCCTGAAGTTACAGAT	TGCAGCYYDBRTMYHRRYDRDWMDBYVYHCVYRYWBXVYDDHRYTRWTXRTYRYYCYRAAGTTAMARAW
258	11	5402450|F|0-18:C>G-18:C>G		15909914	3134	C	0.8202	G	0.1798	0.14939	O. longistaminata (N=16)	O. glaberrima and O. barthii (N=2402)	TGCAGTTTTGGCTCGTTTCCTTATCGAGCCGATCCGAGTTAGCTCGTTATCTTACAGATCGGAAGAGCG	TGCAGTTTTGGCTCGTTTGCTTATCGAGCCGAGCCGAGTTAGCTCGTTATCTTACAGATCGGAAGAGCG	TGCAGTTTTKKCTCGTTTSCTTMTYGAGCCRAKCCGAGTTAGCTYGTTATCTTACAGATCGGAAGAGCG
259	11	5406249|F|0-20:A>T-20:A>T		17292415	3134	A	0.79547	T	0.20453	0.240049	O. longistaminata (N=16)	O. glaberrima and O. barthii (N=2402)	TGCAGAAGATAACTCTAGCCATATTTTCAAGCAATAAATTTACAGGACCATTGCCCAGAGAGATCTTTA	TGCAGAAGATAACTCTAGCCTTATTTGCAAGCAATAAATTTACAGGACCATTGCCCAGAGAGATCTTTA	TGCAGAAGATAACWSTAGCCWYATTTDCAMGCAATARATTTACAGGACMRTTGCCYAGAGWGATCTTTA
260	11	3766781|F|0-33:G>C-33:G>C	Recommended for QC genotyping	19638886	3134	C	0.77744	G	0.22256	0.341788	O. longistaminata (N=16)	O. glaberrima and O. barthii (N=2402)	TGCAGTTTCAGGCTTAGCAATATGTAGTTTTAGGTTCCCCTAGAACCTAACAAATCACATTCTAAACAA	TGCAGTTTCAGGCTTAGCAATATGTAGTTTTAGCTTCCCCTAGAACCTAACAAATCACATTCTAAACAA	TGCAGTTTCAGGCTTAGCAATMTGTAGTTTTAGSTTCCCCTAGAACCTAACAAATYACATTCTAAACAA
261	12	3764297|F|0-7:G>T-7:G>T		517944	3134	T	0.77632	G	0.22368	0.47767	O. longistaminata (N=16)	O. glaberrima and O. barthii (N=2402)	TGCAGCAGCAGAAAAATAATACAGTGCCCTCATTTCATACAAATCCATATATAAGAACCTAATACGAGA	TGCAGCATCAGAAAAATAATACAGTGCCCTCATTTCATACAAATCCATATATAAGAACCCAATACGAGA	TGCAGCRDYARAAAAAWAATAYAGYGCYCTYAWTTYATACAARTYCATAYRTWWGAAYCYAATAYRARA
262	12	3051094|F|0-22:T>G-22:T>G		3761504	3134	T	0.9941	G	0.0059	0.01876	O. longistaminata (N=16)	O. glaberrima and O. barthii (N=2402)	TGCAGCTATCCGGCGACCAATGTGAGGGACACATGTGGCGTCCATGTGGGATTATGCTTCTCCATTTTA	TGCAGCTATCCGGCGACCAATGGGAGGGACACATGTGGCGTCCATGTGGGATTATGCTTCTCCATTTTA	TGCAGMTATCCSGCGACCAATGKRAKGKACACATGTGGCKTCCAYGTGGGATTATGCTTCTCCATTKTW
263	12	3451491|F|0-7:A>G-7:A>G	Recommended for QC genotyping	12303324	3134	G	0.82355	A	0.17645	0.16087	Indica (N=442)	Japonica (N=94)	TGCAGCTAACTACATCTGTAGCCCGCTGCTACTCTCTCTTCTCTATTATCTTATTACAGATCGGAAGAG	TGCAGCTGGCTACATCTGTAGCCCGCTGCTACTCTCTCTTCTCTATTATCTCATTACAGATCGGAAGAG	TGCAGCTRRCTACATCTRTAGCCCRCTRCTAYTCTCTCTTCTCTATTATCTYATTACAGATCGGAAGAG
264	12	3061079|F|0-40:T>C-40:T>C		12494316	3134	C	0.78079	T	0.21921	0.349409	All O. glaberrima, O. barthii and O. longistaminata (N = 2418)	All O. sativa andinterspecifics (N = 619)	TGCAGATGAGAGGTGGGCCAATGATGGTGATAGCTCAGTATAGGTATTCCTCTGCGTCTGTATATAATC	TGCAGATGAGAGGTGGGCCAATGATGGTGATAGCTCAGTACAGGTATTCCTCTGCGCCTGTATATAATC	TGCAGATGAGAGGTGGGCCAATGATGGTGATAGCTCAGTAYAGGTATTCCTCTGCGYCTGTATATAATC
265	12	3437992|F|0-8:T>A-8:T>A		13550348	3134	A	0.7768	T	0.2232	0.302874	O. longistaminata (N=16)	O. glaberrima and O. barthii (N=2402)	TGCAGAACTTTTTTTCTCAAGATAGTTGAACACAAAAATTCAGATCACATGACAACTTTTACAGATCGG	TGCAGAACATTTTTTCTCAAGATAGTTGAACACAAAAATTCAGATCACATGACAACTTTTACAGATCGG	TGCAGAACWTTTTTTCTCAAGATASTTGAACACARAAATTCAGATSACATGACAACTTTTACAGATCGG
266	12	12388340|F|0-9:T>C-9:T>C		13602354	3134	T	0.78079	C	0.21921	0.240172	All O. glaberrima, O. barthii and O. longistaminata (N = 2418)	All O. sativa andinterspecifics (N = 619)	TGCAGCGGGTTGGCAACGCTTGGGGATGGTTTTTTAGCGAATCGATTCGGCGGAGTGGCATTCCAGCGA	TGCAGCGGGCTGGCAATGCTTGGGGATGGTTTTTTAGCGAATCGATTCGGCGGAGTGGCATTCCAGCGA	TGCAGCGGGYTGGYAAYGCTTGGGGATGGTTTTTTAGCGAATYRATTCGGCRGAGTGGCATTCCAKYRA
267	12	5409756|F|0-31:A>G-31:A>G		14251768	3134	C	0.78079	T	0.21921	0.28689	All O. glaberrima, O. barthii and O. longistaminata (N = 2418)	All O. sativa andinterspecifics (N = 619)	TGCAGCCGATGAGGCGAAGAGGTTGGCAAAAAGAAAGAGTGTTGTAGCGGCACCAATTACAGATCGGAA	TGCAGCTGATGAGGTGAAGACGTTGGCAAAAGGAAAGAGTGTTATAGCGGCACCGATTACAGATCGGAA	TGCAGHYRAYRAGRYRAAGWBRHTRGSAAAADSRAAVWRYRTTRTAGHRVVABYRRTTACAGATCGGAA
268	12	5409756|F|0-36:G>C-36:G>C		14251768	3134	C	0.78079	G	0.21921	0.336374	All O. glaberrima, O. barthii and O. longistaminata (N = 2418)	All O. sativa andinterspecifics (N = 619)	TGCAGCCGATGAGGCGAAGAGGTTGGCAAAAAGAAAGAGTGTTGTAGCGGCACCAATTACAGATCGGAA	TGCAGCCGATGAGGCGAAGAGGTTGGCAAAAGGGAACAGCGTTGTAGCGGCACCAATTACAGATCGGAA	TGCAGHYRAYRAGRYRAAGWBRHTRGSAAAADSRAAVWRYRTTRTAGHRVVABYRRTTACAGATCGGAA
269	12	5409756|F|0-50:C>A-50:C>A		14251768	3134	A	0.78079	C	0.21921	0.336735	All O. glaberrima, O. barthii and O. longistaminata (N = 2418)	All O. sativa andinterspecifics (N = 619)	TGCAGCCGATGAGGCGAAGAGGTTGGCAAAAAGAAAGAGTGTTGTAGCGGCACCAATTACAGATCGGAA	TGCAGCTGATGAGGTGAAGAGGTTGGCAAAAGGAAAGAGTGTTATAGCGGAACCGATTACAGATCGGAA	TGCAGHYRAYRAGRYRAAGWBRHTRGSAAAADSRAAVWRYRTTRTAGHRVVABYRRTTACAGATCGGAA
270	12	5409756|F|0-9:T>C-9:T>C		14251768	3134	G	0.78095	A	0.21905	0.362083	All O. glaberrima, O. barthii and O. longistaminata (N = 2418)	All O. sativa andinterspecifics (N = 619)	TGCAGCCGATGAGGCGAAGAGGTTGGCAAAAAGAAAGAGTGTTGTAGCGGCACCAATTACAGATCGGAA	TGCAGCCGACGAGGTGAAGAGGTTGGCAAAAGGAAAGAGTGTTATAGCGGCACTAATTACAGATCGGAA	TGCAGHYRAYRAGRYRAAGWBRHTRGSAAAADSRAAVWRYRTTRTAGHRVVABYRRTTACAGATCGGAA
271	12	3764181|F|0-9:G>A-9:G>A		15962703	3134	A	0.78079	G	0.21921	0.291007	All O. glaberrima, O. barthii and O. longistaminata (N = 2418)	All O. sativa andinterspecifics (N = 619)	TGCAGCGCCGCGTACAGGTCACTCATCCAGACGTGCAGTGTCGCCATCGCGGCGCCAACGGAGAGCCCC	TGCAGCGCCACGTACAGGTCACTCATCTAGATGTGCAGTGTCGCCATCGCGGCGCCAACGGAGAGCCCC	TGCAGCGCCRCGTACAGGTCACTBATCYAGAYRTGCAGTGTCGCCATCGCGGCGCCAACRRAGAGCCCC
272	12	5391080|F|0-66:G>A-66:G>A		17006163	3134	A	0.78079	G	0.21921	0.308368	All O. glaberrima, O. barthii and O. longistaminata (N = 2418)	All O. sativa andinterspecifics (N = 619)	TGCAGTAACTGACCATGCAGTAACCACTGTTATTGTCAACCCTGGTCAAAAGCTCTGCGCACTGCTGCT	TGCAGTAACTGACCATGCAGTAACCACTGTTATTGTCAACCCTGGTCAAAAGCTCTGCGCACTGCTATT	TGCAGTAACTGACCATGCAGTAACCAMTGTTATTGTCAACCCTGGTCAAAAGCTCTGYGCAMTGCTRYT
273	12	9760013|F|0-21:G>C-21:G>C	Recommended for QC genotyping	17069058	3134	C	0.77537	G	0.22463	0.486786	O. longistaminata (N=16)	O. glaberrima and O. barthii (N=2402)	TGCAGCTCGCGGGAACGTCGAGCTATCTACGGCTGCCTGGAGGATCCTCCTGGCATAACGCGCGCGAGA	TGCAGCTCGCGGGAACGTCGACCTATCTACGGCTGCCTGGAGGATCCTCCTGGCATAACGCGCGCGAGA	TGCAGCTCGCGGGAACGTCGASCTATCTACGGCTGCCTGGAGGATCCTCCTGGCATAACGCKYGCGAGA
274	12	9753876|F|0-14:A>G-14:A>G		19122930	3134	A	0.78079	G	0.21921	0.323165	All O. glaberrima, O. barthii and O. longistaminata (N = 2418)	All O. sativa andinterspecifics (N = 619)	TGCAGAGGACGAAGAGGCAGGCTTTTGAACTGGAGCAAGCTTCTCAGCTGACTTCGGAGCTTCACCACC	TGCAGAGGACGAAGGGGCAGGCTTTTGAACTGGAGCAGGCTTCTCAGCTGACTTCGGAGCTTCACCACC	TGCAGAGGAYGAAGRGGCARGCTTTTGAACTGGAGCARGYTTCTCAGCTGACTTCRGAGCTTCACCACC
275	12	4390159|F|0-36:A>G-36:A>G		19328167	3134	G	0.81972	A	0.18028	0.246119	Indica (N=442) and lowland (N=505)	Japonica (N=94) and upland (N=114)	TGCAGGGAAAATCACCATCACCATCACTATCATATCATATTCTGCTTCAGATTTCAAATATCCAGCTTA	TGCAGGGAAAATCACCATCACCATCACTATCATATCGTATACTGCTTCAGATTTCAAATATCCAGCGAA	TGCAGGGAAAATCAYCATCACYATCACTATYATATCRTATWCTGCTTCAGATTTCAAATATCMAGCKWA
276	12	3062655|F|0-9:C>T-9:C>T		19420287	3134	T	0.78079	C	0.21921	0.305724	All O. glaberrima, O. barthii and O. longistaminata (N = 2418)	All O. sativa andinterspecifics (N = 619)	TGCAGCACACGGGAGCTTTCTAGTCTTTGATAGTGGCGCTCTCGCACCGTCCCTCCGCGAGACCGTTCG	TGCAGCACATGGGAGCTTCCTAGTCTTTGATAGTGGCGCTCTCGCACCGTCCCTCCACGAGACCGTTCG	TGCAGCRCAYGGGAGCTTYYTAGTCTTTGRTAGTGGCRCTCTCGCACHKTCCYTCCRYGAGACCGTTCG
277	12	3452769|F|0-43:T>C-43:T>C		19947970	3134	T	0.99234	C	0.00766	0.016085	O. longistaminata (N=16)	O. glaberrima and O. barthii (N=2402)	TGCAGTGGCAGGGAGTGGTAAATAGCCTCCTCGGTTGATCTAATAAGTCAAATAATAACCAAAATTTAC	TGCAGTGGCAGGGAGTGGTAAATAGCCTCCTCGGTTGATCTAACAAGTCAAATAAAAACCAAAATTTAC	TGCAGTGGCAGGGAGTGGTAAATWGCCTCCTCGRTTGATCTAAYAAGTCAAATAAWAACCAAAATTTAC
278	12	3442545|F|0-62:C>T-62:C>T		21566963	3134	T	0.78079	C	0.21921	0.373041	All O. glaberrima, O. barthii and O. longistaminata (N = 2418)	All O. sativa andinterspecifics (N = 619)	TGCAGATTTTGATCTATTGTACCCCATAGAATTTCTAAACTCAATATCCATAAACAATTTCCCGAAACA	TGCAGATTTTGATCTATTGTACCCCATAGAATTTCTAAACTCAATATCCATAAACAATTTCCTGGAACA	TGCAGATTTTGATCTRTTGTAYCCYATAGAATTTCTAAAYTCRATATCCATAAACAATTTCCYDRAACA
279	12	5392780|F|0-21:C>T-21:C>T		23016351	3134	C	0.82419	T	0.17581	0.193821	Indica (N=442) and lowland (N=505)	Japonica (N=94) and upland (N=114)	TGCAGGTGGCGAGGGATGGCGCAGACGGCTCCTTCGACCGCCACGGCGTCGACGCCGCGGTCCGGGCCG	TGCAGGTGGCGAGGGATGGCGTAGACGGCTCCTTCGACCGCCACGGCGTCGCCGCCGCGGTCCGGGCCG	TGCAGGTGGCGAGGGATGGCGYRGACGGCTCCTTYGAYCGCCACGGCGTCGMYGCCGCGGTCCGGGCCG
280	12	3452697|F|0-36:G>A-36:G>A		24319070	3134	G	0.82419	A	0.17581	0.371522	Indica (N=442) and lowland (N=505)	Japonica (N=94) and upland (N=114)	TGCAGCTCGGCCGTGTCCGTGGACTAGATCTGCATCGGCGCGGTCTAGGACAACGAGCCAATGCCAACA	TGCAGCTCGGCCGTGTCCGTGGACTAGATCTGCATCAGCGCGGTCTAGGACAACGAGCCAATGCCAACA	TGCAGCTCGGCCRTGTCCGTGGACTAGATCTGCATCRGCRCGGTCTAGGACAACGAGCCAATGCCAACA
281	12	3995884|F|0-25:G>A-25:G>A	Recommended for QC genotyping	25433207	3134	A	0.78079	G	0.21921	0.331599	All O. glaberrima, O. barthii and O. longistaminata (N = 2418)	All O. sativa andinterspecifics (N = 619)	TGCAGCTTGTCTTCTTGTTGAAAAGGAAGGAAAGGATTAGTTGCAGGATAGCAGGTGATCAACAATTAG	TGCAGCTTGTCTTCTTGTTGAAAAGAAAGGAAAGGATTAGTTGCAGGATAGTAGGTGATCAACAATTAG	TGCAGYTTGKCTTCTTGTTGAAAAGRAAGGARAGGATTAGTTGCAGGATAGYAGGTGATCAACRATTAG
282	12	3439648|F|0-29:G>A-29:G>A		25901323	3134	A	0.97336	G	0.02664	0.041748	O. longistaminata (N=16)	O. glaberrima and O. barthii (N=2402)	TGCAGAAATCAAGCCACCAAATTTATAATGTGGCAATACAACCATACAAGTTCATGTTACAGATCGGAA	TGCAGAAATCAAGCCACCAAATTTATAATATGACAATACAACCATACAAATTCATGTTACAGATCGGAA	TGCAGAAATCAAGCCACCAAWTKTATAATVTGRCWATACAACYATACRARTKCAKGTTACAGATCGGAA
283	12	3452425|F|0-10:G>A-10:G>A		25901748	3134	A	0.9716	G	0.0284	0.058218	O. longistaminata (N=16)	O. glaberrima and O. barthii (N=2402)	TGCAGAACTTGTGCTGGCAACCAGGTATGAAGTTTTGAAATTCTCTCAGATGCCGATCCCCTAAAACTA	TGCAGAACTTATGCTGGCAACCAGGTATGAAGTTTTGAAATTATCTCAGATGCCGATCCCCTAAAACTA	TGCAGAACTTRTGCTGGCARCCAGGTMTGAAGTTTTGAAATTHTCTCAGAKGCCGATCCCCTAAAACTA
284	12	3761325|F|0-60:C>G-60:C>G		26193983	3134	C	0.99394	G	0.00606	0.014303	O. longistaminata (N=16)	O. glaberrima and O. barthii (N=2402)	TGCAGATCGATCGAATAAGAAGCTGTACACTGTTCTGATGGCAAAATCGTTCGAGCAGTACATCTTCAG	TGCAGATCGATCGAATAAGAAGCTGTACACTGTTCTGATGGCAAAATCGTTCGAGCAGTGGATCTTCAG	TGCAGATCGATCGAATAAGAAGCTRTACACTGTTCTGATGGCARAATCGTTCGAGCAGTRSATCTTCAG
285	12	9755403|F|0-21:G>A-21:G>A		26214037	3134	G	0.78079	A	0.21921	0.272083	All O. glaberrima, O. barthii and O. longistaminata (N = 2418)	All O. sativa andinterspecifics (N = 619)	TGCAGGCCTTGTTTAGTGGAGGAATTGTGGATCAATTCGTCGCCTGATAGTTGTAAATCCTAAAACTCC	TGCAGGCCTTGTTTAGTGGAGAAATAGTGGATCAATTCGTCGCCTGATAGCTGTAAATCCTAAAACTCC	TGCAGGCCTTGTTTAGTGGAGRAATWGTGGATCAATTCGTCRCCTGATAGYTGTAAAYCCTAAAACTCC
286	Unmapped	12387716|F|0-12:T>C-12:T>C		0	3134	C	0.78079	T	0.21921	0.397769	All O. glaberrima, O. barthii and O. longistaminata (N = 2418)	All O. sativa andinterspecifics (N = 619)	TGCAGCTGACTATATATCTGTAGCTCACTACTCTTCTCTTTTATTTTTTATCTCATTACAGATCGGAAG	TGCAGCTGACTACATATCTGTAGCTCACTGCTCTTCACTCTTATTTTTTATCTCATTACAGATCGGAAG	TGCAGCTGACTAYATATCTGTAGCTCACTRCTCTTCWCTYTTATTTTTTATCTCATTACAGATCGGAAG
287	Unmapped	12387939|F|0-29:G>A-29:G>A		0	3134	A	0.82387	G	0.17613	0.230352	Indica (N=442) and lowland (N=505)	Japonica (N=94) and upland (N=114)	TGCAGCAGAAGACGACCGTCGTAGACGACGACGCCGTAGACAACCGCCACCGCCGCCTCCTCGTGGTGT	TGCAGCAGAAGACGACCGTCGTAGACGACACCGCCGTAGACAACCGCCACCGCCGCCTCCTCGTGGTGT	TGCAGCAGAAGACGACCGTCGTAGAYGACRMCRCCGTAGACAACCGCCACCGYCGCCTYCTCGTGGTGT
288	Unmapped	12388038|F|0-14:T>C-14:T>C		0	3134	C	0.78111	T	0.21889	0.341847	All O. glaberrima, O. barthii and O. longistaminata (N = 2418)	All O. sativa andinterspecifics (N = 619)	TGCAGCACAGACTCTAAGACGCAACGTGTGTATGATAGGTGGGACCAGGTATTACAGATCGGAAGAGCG	TGCAGCACAGACTCCAAGACGCAACGTGTGTATGATAGGTGGGACCAGGTATTACAGATCGGAAGAGCG	TGCAGCAYAGACTCYAAGACRCAACGTGTGTATGATAGGTGGGAYCAGKTATTACAGATCGGAAGAGCG
289	Unmapped	12388226|F|0-61:G>A-61:G>A		0	3134	G	0.82371	A	0.17629	0.184997	Indica (N=442) and lowland (N=505)	Japonica (N=94) and upland (N=114)	TGCAGAAGAACGAGCAGAGGATGGGAGAAGGGGGGAGGAAGAAGAAAGAGAAGAATGACAGGTGGGGTC	TGCAGAAGAACGAGCAGAGGATGGGAGAAAGGGGGAGGAAGAAGAAAGAGAAGAATGACAGATGGGGTC	TGCAGAAGAACGAKCARAGSATGGGAGAARRGGRGAGGAAGAAGAAAGAGRAGAATRAYARRTGGGRTC
290	Unmapped	19322402|F|0-14:G>A-14:G>A		0	3134	G	0.78127	A	0.21873	0.267948	All O. glaberrima, O. barthii and O. longistaminata (N = 2418)	All O. sativa andinterspecifics (N = 619)	TGCAGCAAAGCGTGGGGTATCACCTAGTATATACCATGACGGAACCATAAATTATCAAATTCTAAGGGT	TGCAGCAAAGCGCGAGGTATCACCTAGTATATACCATGGCGGAACCATAAATTATCAAATTCTAAGGGT	TGCAGCAAAGCGYRRGGTATCACCTAGTATATACCATGRYRGAACCATAAATYATCAAATTCTAAGGGT
291	Unmapped	19322746|F|0-27:T>G-27:T>G		0	3134	A	0.91209	G	0.08791	0.248252	O. longistaminata (N=16)	O. glaberrima and O. barthii (N=2402)	TGCAGTATATTACTTCAATACCAAATTTTCATTTACAGATCGGAAGAGCGGTTCAGCAGGAATGCCGAG	TGCAGTATATTACTTCAATACCAAATTGTCATTTACAGATCGGAAGAGCGGTTCAGCAGGAATGCCGAG	TGCAGTATATTACTKYRATACCAARTTDTCATTTACAGATCGGAAGAGCGGTTCAGCAGGAATGCCGAG
292	Unmapped	3437130|F|0-10:C>T-10:C>T		0	3134	C	0.918	T	0.082	0.182416	O. longistaminata (N=16)	O. glaberrima and O. barthii (N=2402)	TGCAGGTACACAGAATGTAGGATAAAATCCCAGTGTAGGTCGATCTTTTACAGATCGGAAGAGCGGTTC	TGCAGGTACATGGAATGTAGGATAAAATACCAGTGTAGGTCGATCTTTTACAGATCGGAAGAGCGGTTC	TGCAGGTACAYRKAWTGTAGGATAAAATMCCAGTGYAGRTYDMTCTTTTMCAGATCGGAAGAGCGGTTC
293	Unmapped	3438993|F|0-6:A>T-6:A>T		0	3134	A	0.94959	T	0.05041	0.137047	O. longistaminata (N=16)	O. glaberrima and O. barthii (N=2402)	TGCAGAAGTCCAAGCATAGGTAAGGGCATTCTGAATGCTCCACCTTGGCTGGTTTCATAGAACTAAGGT	TGCAGATGTCCAAGCATAGGTAAGGGCATTCTCAATGCTCCACCTTGGATGGTTTCATAGAACTAAAGT	TGCAGAWGTCCAASCATAGGTAAGGGCATTCTSAATGCTCCACCTTGGMTGGTTTCATAGAACTAARGT
294	Unmapped	3441960|F|0-66:A>G-66:A>G		0	3134	G	0.82451	A	0.17549	0.207081	Indica (N=442) and lowland (N=505)	Japonica (N=94) and upland (N=114)	TGCAGCACATCAGCATGAAAATGGGCAACAGCTAATTAGCAAAAAAAGAGACCATGAGCAGCAGAAATG	TGCAGCACATCAGCATGAAAATGGGCAACAGCTAATTAGCAAAAAAAGAGACCATGAGCAGCAGAAGAT	TGCAGCACATCAGCATGAAAATGGGCAACAGCTAATTAGYAAAAAAAGAGACCATGAGCAGCAGAARWK
295	Unmapped	3445549|F|0-67:T>A-67:T>A		0	3134	T	0.99298	A	0.00702	0.01368	O. longistaminata (N=16)	O. glaberrima and O. barthii (N=2402)	TGCAGGCACCATTCTCTCCTATATCTACAGCTAATCATTATTTATTGCTTGCATTTTCCTATGGTGTTC	TGCAGGCACCATTCTCTCCTATATCTACAGCTAATCATTATTTATTGCTTGCATTTTCCTATGGTGTAA	TGCAGGCACCATTCTCTCCTATATCTACAGCKAATCATTATTYATTRCTTGCATTTTCCTAWGGTGTWM
296	Unmapped	3446118|F|0-16:A>G-16:A>G		0	3134	G	0.78079	A	0.21921	0.334299	All O. glaberrima, O. barthii and O. longistaminata (N = 2418)	All O. sativa andinterspecifics (N = 619)	TGCAGAGGCGCTCGTTATCGGGGAGTCATTATTTTTGGTAGATTTGCTGGAATTTTTAGCTATTTAGTT	TGCAGAGGCGCTCGTTGTTGGGGAGTCATTATTTTTGGTAGATTTGCTGGAATTTTTAGCTATTTAGTT	TGCAGAGGCGCTCGTTRTYGGGKAGTCATTATTTTTGGTAGATTTGCTGGAATTTTTAGCTATTTAGTT
297	Unmapped	3446916|F|0-24:T>C-24:T>C		0	3134	C	0.78079	T	0.21921	0.338742	All O. glaberrima, O. barthii and O. longistaminata (N = 2418)	All O. sativa andinterspecifics (N = 619)	TGCAGCGCTGCATCACCACTACCGTTGCTACTTGCTCTTGTTGGTTGGGCCAACCAGCTGCTGCTTTTG	TGCAGCGCTGCATCACCACTACCGCTGCTACTTGCTTTTGTTGGTTGGGCCAACCAGCTGCTGCTTTTG	TGCAGCGCTGCATCACCRMTACYGYTGCTACTWGCTYTWGTYGGTTGGGCCAACCAGCTGCTSCTTTWS
298	Unmapped	3448098|F|0-13:G>A-13:G>A		0	3134	A	0.82419	G	0.17581	0.241316	Indica (N=442) and lowland (N=505)	Japonica (N=94) and upland (N=114)	TGCAGCCGCACCCGTAGTCCCGCCCGCCGCCGTCACCACGGAAGAGGAAAGAAAAGAGAGAGACAAGGG	TGCAGCCGCACCCATCGTCCCGCCCGCCGCCGCCACCACGGAAGAGGAACGAAAAGAGAGAGACAAGGG	TGCAGCCGCACCCRTMGTCCCGCCCGCCGCCGYCACCACGGAAGAGGAAMGAAAAGAGAGAGASAAGGG
299	Unmapped	3448129|F|0-41:T>G-41:T>G		0	3134	G	0.78079	T	0.21921	0.263697	All O. glaberrima, O. barthii and O. longistaminata (N = 2418)	All O. sativa andinterspecifics (N = 619)	TGCAGCCTCGTTACGCCAGACTACTACCAGTACCAGATTGTTGATTCCGTAATTTTCTTTCACGGTTTT	TGCAGCCTCGTTACGCCAGACTACTACCAGTACCAGATTGTGGATTCCGTAATTTTCTTTCACGGTTTT	TGCAGCCTCGTTACGCCAGACTACTACCAGTACCAGATTGTKGATTCCGTAATTTTCTTTCACGGTTTW
300	Unmapped	3751730|F|0-12:T>C-12:T>C		0	3134	C	0.77872	T	0.22128	0.288285	O. longistaminata (N=16)	O. glaberrima and O. barthii (N=2402)	TGCAGCTTCTTCTCTGCTCCACCACCGCGGCATCGAACTTCGTTGATCCTCCTTCCCTCGGTAATTCCT	TGCAGCTTCTTCCCTGCTCCACCACCGCGACATCGAACGTCGTCGTTCCTCCTTCCCTTCGTAATTCCT	TGCAGCTTYTTCYCTRCTCCAYYACYRYGRYATCGAASDTCRTYGWTYCTYCTTCCCYYXGTAMYTMCH
301	Unmapped	3751730|F|0-27:C>T-27:C>T		0	3134	A	0.77569	G	0.22431	0.239505	O. longistaminata (N=16)	O. glaberrima and O. barthii (N=2402)	TGCAGCTTCTTCTCTGCTCCACCACCGCGGCATCGAACTTCGTTGATCCTCCTTCCCTCGGTAATTCCT	TGCAGCTTCTTCCCTGCTCCACCACCGTGACATCGAACTTCGTCGTTCCTCCTTCCCTCGGTAATTCCT	TGCAGCTTYTTCYCTRCTCCAYYACYRYGRYATCGAASDTCRTYGWTYCTYCTTCCCYYXGTAMYTMCH
302	Unmapped	3751730|F|0-64:T>C-64:T>C		0	3134	C	0.77537	T	0.22463	0.329454	O. longistaminata (N=16)	O. glaberrima and O. barthii (N=2402)	TGCAGCTTCTTCTCTGCTCCACCACCGCGGCATCGAACTTCGTTGATCCTCCTTCCCTCGGTAATTCCT	TGCAGCTTCTTCCCTGCTCCACCACCGCGACATCGAACTTCGTCGTTCCTCCTTCCCTCGGTAACTCCT	TGCAGCTTYTTCYCTRCTCCAYYACYRYGRYATCGAASDTCRTYGWTYCTYCTTCCCYYXGTAMYTMCH
303	Unmapped	3996651|F|0-11:G>A-11:G>A		0	3134	A	0.78079	G	0.21921	0.315056	All O. glaberrima, O. barthii and O. longistaminata (N = 2418)	All O. sativa andinterspecifics (N = 619)	TGCAGCCAACCGGCAACCGCACACCACGCTTGTTCCGATGACAGGGGTTCCAGCATGTCGTGTATACTC	TGCAGCCAACCAGCAACCGCACACCACGCCTGTTCCGATGACAGGGGTTCCAGCATGCCGTGTATACTC	TGCAGYCAACCRGCAACCGCACACCAYGCYTGTTCCGATGAYAGGGGTTCCAGCATGYCGTGTATACTC
304	Unmapped	4388897|F|0-9:G>A-9:G>A		0	3134	G	0.96953	A	0.03047	0.057733	O. longistaminata (N=16)	O. glaberrima and O. barthii (N=2402)	TGCAGTTGGGCTCGTGGATGTTATCGCGTGGATTACAGATCGGAAGAGCGGTTCAGCAGGAATGCCGAG	TGCAGTTGGACTCGTGGATGTTATCTCGTGGATTACAGATCGGAAGAGCGGTTCAGCAGGAATGCCGAG	TGCAGTTGSRSYCGTGGATRYTATSKCGTSGATTACAGATCGGAAGAGCGGTTCAGCAGGAATGCCGAG
305	Unmapped	5144080|F|0-15:A>G-15:A>G		0	3134	G	0.91879	A	0.08121	0.167862	O. longistaminata (N=16)	O. glaberrima and O. barthii (N=2402)	TGCAGTATCTGAACCATCTTTCAAGTTTACAGATCGGAAGAGCGGTTCAGCAGGAATGCCGAGACCGAT	TGCAGTATCTGAACCGTCTTTCAAGTTTACAGATCGGAAGAGCGGTTCAGCAGGAATGCCGAGACCGAT	TGCAGTATCTGAACCRTCTTTCAAGTTTACAGATCGGAAGAGCGGTTCAGCAGGAATGCCGAGACCGAT
306	Unmapped	5376024|F|0-12:C>G-12:C>G		0	3134	A	0.77664	G	0.22336	0.20527	O. longistaminata (N=16)	O. glaberrima and O. barthii (N=2402)	TGCAGGAGGAGACAAACGGATTGGAACCAAGAAAAAAGAGGGGATACGACGCAGCAGCAAAGATCAAAG	TGCAGGAGGAGAGAAACGGATTGGAACCAAGAAAAGAGAGGGGAGACGATGCAGCAGCAAAGATCAAAG	TGCAGGAGGAGASRAACGGATTGGAACCAAGAAAARAGRGGGGAKACGAYGCAGCAGCAAAGATSAAAK
307	Unmapped	5386470|F|0-24:C>T-24:C>T		0	3134	C	0.99426	T	0.00574	0.012881	O. longistaminata (N=16)	O. glaberrima and O. barthii (N=2402)	TGCAGACAAGTATGAGTCTAAGCACGATGTTTTACTCCTCATGTTTGTTGATTGGAAACTTTTTTTTTT	TGCAGACAAGTATGAGTCTAAGCATGATGTTTTACTCCTCATGTTTGTTGATTGGCAACTTTTTTTTTT	TGCAGACAAGTATGAGTCTAAGCAYGATGTTYTACTCCTCATGTTTGTTGATTGGMAAYTTTTTTTTWH
308	Unmapped	5388093|F|0-8:T>C-8:T>C		0	3134	T	0.81749	C	0.18251	0.174995	O. longistaminata (N=16)	O. glaberrima and O. barthii (N=2402)	TGCAGCTGTTGCGCTGTACAACCGTAGTTACAGATCGGAAGAGCGGTTCAGCAGGAATGCCGAGACCGA	TGCAGCTGCTGTGCTGTACAGCCGCAGTTACAGATCGGAAGAGCGGTTCAGCAGGAATGCCGAGACCGA	TGCAGYHGYTKYDHTRTACARCYRYWVTTACAGATCGGAAGAGCGGTTCAGCAGGAATGCCGAGACCGA
309	Unmapped	5389535|F|0-56:T>G-56:T>G		0	3134	T	0.78079	G	0.21921	0.389987	All O. glaberrima, O. barthii and O. longistaminata (N = 2418)	All O. sativa andinterspecifics (N = 619)	TGCAGCTGCGGCTGTAGCTGTGGCTGCTCCTGCTCTTTCTCTCCCCCTCTCTCTCTTTTTTTTTGGAAT	TGCAGCTGCGGCTGTAGCTGTGGCTGCTCCTGCTCTTTCTCTCCCCCTCTCTCTCTGTTTTTTTTTTTT	TGCAGYTGCGGCTGTAGCTGTGGCTGCTCYTGCTCTTTCTCTCCCCCTCTCTCTSTKTTTTTTTKKDDX
310	Unmapped	5389809|F|0-9:A>G-9:A>G		0	3134	G	0.78079	A	0.21921	0.335063	All O. glaberrima, O. barthii and O. longistaminata (N = 2418)	All O. sativa andinterspecifics (N = 619)	TGCAGCTACAGGTCTCAGCATTACAGATCGGAAGAGCGGTTCAGCAGGAATGCCGAGACCGATCTCGTA	TGCAGCTATGGGTCTCAGCATTACAGATCGGAAGAGCGGTTCAGCAGGAATGCCGAGACCGATCTCGTA	TGCAGYWRYDGGKYYCWGCMTTACAGATCGGAAGAGCGGTTCAGCAGGAATGCCGAGACCGATCTCGTA
311	Unmapped	5392861|F|0-36:C>T-36:C>T		0	3134	T	0.78079	C	0.21921	0.374457	All O. glaberrima, O. barthii and O. longistaminata (N = 2418)	All O. sativa andinterspecifics (N = 619)	TGCAGTGTGGATAGCAAACAGAGAGGCACCAATCTCCAATCCAGATGAGTCCTAGCTTGCCATCTCACA	TGCAGTGTGGATAGCAAACAGAGAGGCACCAATCTCTAATCCAGATGAGTCCCAGCTTGCCATCTCACA	TGCAGTKTGGATAGCAAACAGAGARGCACCAATCTCYAATCYAGATGAGTCCYARCTTRCCATCTCWCA
312	Unmapped	5394249|F|0-19:A>C-19:A>C		0	3134	A	0.78079	C	0.21921	0.37811	All O. glaberrima, O. barthii and O. longistaminata (N = 2418)	All O. sativa andinterspecifics (N = 619)	TGCAGTGGCTGCTGAACCAACTCGCGGCCCGTTCTTTGTATCTTCATCGCCAGCTACTGCGCTACCATC	TGCAGTGGCTGCTGAACCACCTCGCGGCCCGTTCTTCGTATCTTCATCGCCAGCTACTGCGCTGCCATC	TGCAGTGGCTGCTGAACCAMCTCGCGGCCCGTTCTTYGTAWCTTCATCGCCAGCTACTGCRCTRCCATC
313	Unmapped	5396218|F|0-9:A>G-9:A>G		0	3134	A	0.78079	G	0.21921	0.258375	All O. glaberrima, O. barthii and O. longistaminata (N = 2418)	All O. sativa andinterspecifics (N = 619)	TGCAGCAGCATGAGCTTCAAAATAATATGTGTATGAGTGATGAGCTAAGTAACAATGTACTCCCTCTGT	TGCAGCAGCGTGAGCTTCAAAATAATATGTGTATGAGTGATGAGCTAAGTAACAATGTACTCTCTCTGT	TGCAGCAGCRTGAGYTTCAAAATAATATRTGYATDAGTGATGAGCTAAGTAAYAATGTACTCYYTCTVT
314	Unmapped	5402281|F|0-24:C>T-24:C>T		0	3134	C	0.77537	T	0.22463	0.347185	O. longistaminata (N=16)	O. glaberrima and O. barthii (N=2402)	TGCAGCTGTAAGATCGATCTTCTTCCTTCCTTTCCATCTGGTTGTGGAATTCGATCCATTCTCGCACGC	TGCAGCTGTAAGATCGATCTTCTTTCTTCCTTTCCATCTGGTTGTCGAATTCGATCCATTCTCGCACGC	TGCAGCTGTAAGATCGMTCTTCTTYCTTCCTTTSCATCTGGTTKTSGAATTCKATCCATTCTCGCACGC
315	Unmapped	5402754|F|0-12:A>C-12:A>C		0	3134	A	0.99394	C	0.00606	0.015906	O. longistaminata (N=16)	O. glaberrima and O. barthii (N=2402)	TGCAGCTAACATACTAGGTGACACTCATGTTACAGATCGGAAGAGCGGTTCAGCAGGAATGCCGAGACC	TGCAGCTAACATCCTAGGGGACACTCATGTTACAGATCGGAAGAGCGGTTCAGCAGGAATGCCGAGACC	TGCAGCTAACATMYTAGGKGACACTCATGTTACAGATCGGAAGAGCGGTTCAGCAGGAATGCCGAGACC
316	Unmapped	5404738|F|0-8:C>T-8:C>T		0	3134	T	0.98484	C	0.01516	0.028785	O. longistaminata (N=16)	O. glaberrima and O. barthii (N=2402)	TGCAGCAGCAGTGCAGCTGCACACAAAATTACAGATCGGAAGAGCGGTTCAGCAGGAATGCCGAGACCG	TGCAGTAGTAGTGCAGCTGCACACAAAATTACAGATCGGAAGAGCGGTTCAGCAGGAATGCCGAGACCG	TGCAGBAGYAGTGCAGCTGCACACAAAATTACAGATCGGAAGAGCGGTTCAGCAGGAATGCCGAGACCG
317	Unmapped	5405089|F|0-16:A>C-16:A>C		0	3134	C	0.97144	A	0.02856	0.045765	O. longistaminata (N=16)	O. glaberrima and O. barthii (N=2402)	TGCAGGCGAGGAAAATACCGACGTTTGATTACAGATCGGAAGAGCGGTTCAGCAGGAATGCCGAGACCG	TGCAGGCGAGGAAAATCCCGCCGTTTGATTACAGATCGGAAGAGCGGTTCAGCAGGAATGCCGAGACCG	TGCAGGSGAGKARAWTMCYGMCGTTTGATTACAGATCGGAAGAGCGGTTCAGCAGGAATGCCGAGACCG
318	Unmapped	5405915|F|0-16:T>C-16:T>C		0	3134	C	0.9941	T	0.0059	0.010098	O. longistaminata (N=16)	O. glaberrima and O. barthii (N=2402)	TGCAGAAGAATAATTATGCTAAACATTTAGTGTTTTCAGTACTTCGATTACAGCCCATTGTAAATAAAC	TGCAGAAGAATAATTACGCTAAACATTTAGTGTTTTCAGTACTTCAATTATAGCTCATTGTAAATAAAC	TGCAGWAGAATAATTAYGCTAARYAKTTWGTGYTTTCAGTACTTCRATTAYAGCYCATTGTAAATAMMH
319	Unmapped	5406809|F|0-18:G>C-18:G>C		0	3134	C	0.99266	G	0.00734	0.013045	O. longistaminata (N=16)	O. glaberrima and O. barthii (N=2402)	TGCAGAATAAACGGGAGAGTTGAAGTCTACCTCGAGAAGAAGCAGCGTGTTACAGATCGGAAGAGCGGT	TGCAGAATAAACGGGAGACTTGAAGTCTACCTCGAGAAGAAGCAGTGGGTTACAGATCGGAAGAGCGGT	TGCAGAATAAACRGGRGABWTGRAGTCTAMCTMRAGAAGAAGSAGBGKGTTACAGATCGGAAGAGCGGT
320	Unmapped	5407662|F|0-65:A>G-65:A>G		0	3134	A	0.78111	G	0.21889	0.376689	All O. glaberrima, O. barthii and O. longistaminata (N = 2418)	All O. sativa andinterspecifics (N = 619)	TGCAGAATGAAAACATGTACTCAAAGAGCGAAGTAAGTATATTCTGTTCTACATTGCAAAAAAAAAAAG	TGCAGAATGACAACATGTACTCAAAGAGCGAAGTAACTATATTCTGTTCTACATTGCAAAAAAAAGGAG	TGCAGAATGAMAACATGTACTCAAAGAGCGAAGTAASTATATTCTGTTCBACATTGCAAAAAAAADRRR
321	Unmapped	5409284|F|0-15:A>G-15:A>G		0	3134	G	0.98612	A	0.01388	0.030159	O. longistaminata (N=16)	O. glaberrima and O. barthii (N=2402)	TGCAGGTTATTATCTAGTAATCGATTTCTACATAAATATTACAGATCGGAAGAGCGGTTCAGCAGGAAT	TGCAGCTTCTTACCCGGTAATCGATTTCAACATAAATATTACAGATCGGAAGAGCGGTTCAGCAGGAAT	TGCAGSTTMTTAYYYRGTAWTCRATTTCWMCATAAATATTACAGATCGGAAGAGCGGTTCAGCAGGAAT
322	Unmapped	6997270|F|0-18:G>T-18:G>T		0	3134	T	0.97192	G	0.02808	0.061091	O. longistaminata (N=16)	O. glaberrima and O. barthii (N=2402)	TGCAGTTGATTCGTAGAAGAACCGTTACAGATCGGAAGAGCGGTTCAGCAGGAATGCCGAGACCGATCT	TGCAGTTGATTCGTAGAATAACCGTTACAGATCGGAAGAGCGGTTCAGCAGGAATGCCGAGACCGATCT	TGCAGTTGATTCGTARARKAAMMGTTACAGATCGGAAGAGCGGTTCAGCAGGAATGCCGAGACCGATCT
323	Unmapped	9745222|F|0-10:A>C-10:A>C		0	3134	A	0.78079	C	0.21921	0.263969	All O. glaberrima, O. barthii and O. longistaminata (N = 2418)	All O. sativa andinterspecifics (N = 619)	TGCAGCCGCCACTTTGCCATCGCCCATATTTCTTTTTTCTTTTTTTTTGCTGTGTAACATTTTTACTCT	TGCAGCCGCCCCTTTGCCATCGCCCATATTTCTTTTTTCTTTTTTTTTGCTGTGTAACTTTTTTACTCT	TGCAGCCGCCMCTTTGCCATCGCCCATATTTYTTTTTTCTTTTTTTTTGCDSTGTAACWTTTTTACTCT
324	Unmapped	9755454|F|0-28:C>T-28:C>T		0	3134	C	0.78079	T	0.21921	0.326539	All O. glaberrima, O. barthii and O. longistaminata (N = 2418)	All O. sativa andinterspecifics (N = 619)	TGCAGGCTGCGGCTTGCTTGGCCTCTTGCCCCGTGCGCCCGTGTTGCCGGCAGGCGCGCCGCCTCGTCG	TGCAGGCTGCGGCTTGCTTGGCCTCTTGTCCCGTGCGCCCGTGTTGCCGGCCGGCGCGCCGCCTCGTCG	TGCAGGCTGCGGCTTGCTTGGCCTCTTGYCCCGTGCGCCCGTGTTGCCGGCMGGCGCGCCGCCTCGTCG
325	Unmapped	9756174|F|0-54:C>T-54:C>T		0	3134	G	0.78079	T	0.21921	0.051485	All O. glaberrima, O. barthii and O. longistaminata (N = 2418)	All O. sativa andinterspecifics (N = 619)	TGCAGTGAGAGAACAAACAGGTTGATTAGATTAGATTAGATTATACTACGGCCCCATTTTTTTCACTTA	TGCAGTGAGAGAACAAACAGGTTGATTAGATTAGATTAGATTATACTACGGCCTTATTTTTTTCACTTA	TGCAGTGAGAGAACAAAMAGGTTGATTAGATTABATTAGATTATACTACGGCCYYAYTTTTTTCACTTA
326	Unmapped	9756182|F|0-15:T>C-15:T>C		0	3134	T	0.82403	C	0.17597	0.177691	Indica (N=442) and lowland (N=505)	Japonica (N=94) and upland (N=114)	TGCAGTGATATGCACTAGTTTACTCCCTCCGTCCCATAAAAAACCAACGTAATGCTGGCTGTAACACAT	TGCAGTGATATGCACCAGTTTACTCCCTCCGTCCCATAAAAAACCAACGTAATGCTAGATGTGACACAT	TGCAGTGATATGCACHAGTTTACTCCCKCCRTYYCATAAAAAACCAACGTAATGCTRGMTGTRACACAT
327	Unmapped	9756737|F|0-52:A>C-52:A>C		0	3134	C	0.78079	A	0.21921	0.321747	All O. glaberrima, O. barthii and O. longistaminata (N = 2418)	All O. sativa andinterspecifics (N = 619)	TGCAGTGCTACATCCGATCGTTGCCCTCAAGGAAACAACAGAAAAAAAAAATATAAACTACTTCTTTGC	TGCAGTGCTACATCCGATCGTTGCCCTCAAGGAAACAACAGAAAAAAAAAATCTAAACTACTTCTTTGC	TGCAGTGCTACATCCGATCGTTGCCCTCAAGGAAACAACAGAAAAAAAAAAWMTAAACTACTTCTTTGC
328	Unmapped	9757967|F|0-16:A>G-16:A>G		0	3134	G	0.99458	A	0.00542	0.34922	O. longistaminata (N=16)	O. glaberrima and O. barthii (N=2402)	TGCAGGTTGGCTTACCAAACAGGCCCATAGCAATCAATTACAGATCGGAAGAGCGGTTCAGCAGGAATG	TGCAGGTTGGCTTACCGAACAGGCCCATAGCAATCAATTACAGATCGGAAGAGCGGTTCAGCAGGAATG	TGCAGRTTGGYTTACYRAACAGGCCCATAGCAAYCAATTACAGATCGGAAGAGCGGTTCAGCAGGAATG
329	Unmapped	9759612|F|0-7:C>T-7:C>T		0	3134	C	0.82403	T	0.17597	0.182218	Indica (N=442) and lowland (N=505)	Japonica (N=94) and upland (N=114)	TGCAGTACCGCATTGCTAGCAGGAGCCGAGGGGTGAAAACGAAAAAGAAACAAAAAAAATTTGAATTAC	TGCAGTATCGCATTGCTAGCAGGAGCCGAGGGGTGAAAACGAAAAAGAAACAAAAAAAATTTGAATTAC	TGCAGTRYCGCATTGCTAGCAGGAGCCGAGGGGTGAAAACGAAAAARAAACAAAAAAAAWTTGAATWAC
330	Unmapped	9761072|F|0-57:C>T-57:C>T		0	3134	A	0.78095	G	0.21905	0.196208	All O. glaberrima, O. barthii and O. longistaminata (N = 2418)	All O. sativa andinterspecifics (N = 619)	TGCAGCATGGTTAGATATATAAATATCAATGGAAGATAAGACAAATTTATCTGACGGCCTTTTTTTTTC	TGCAGCGTGGTTAGATATATAAATATCAATGGAAGGTAAGACAAATTTATCTGACGGTCTTATTTTTTT	TGCAGCRTGGTTAGATATATAAATATCAATGGAAGRTAAGACAAATTTATCTGACGGYCTTWTTTTTYY
331	Unmapped	9763444|F|0-16:A>G-16:A>G		0	3134	A	0.78111	G	0.21889	0.231603	All O. glaberrima, O. barthii and O. longistaminata (N = 2418)	All O. sativa andinterspecifics (N = 619)	TGCAGTACTACTCACTAACATGTGGCCCCCACAGTCCCTCTGGCCCATATGCCAGTAGACAGTACTGGG	TGCAGTACTACTCACTGACATGTGGGCCCCACAGTCCCTCTGGCCCACATGCCAGTAGGCAGTACTGCG	TGCAGTACTMCTCAYTRAYATRTGGSCCCCRCAGTCCCTCTGSCCCAYRTGCYAGTAGRCMGTACTGSG
332	Unmapped	9763444|F|0-52:C>T-52:C>T		0	3134	C	0.78095	T	0.21905	0.261737	All O. glaberrima, O. barthii and O. longistaminata (N = 2418)	All O. sativa andinterspecifics (N = 619)	TGCAGTACTACTCACTAACATGTGGCCCCCACAGTCCCTCTGGCCCATATGCCAGTAGACAGTACTGGG	TGCAGTACTACTCACTGACATGTGGGCCCCACAGTCCCTCTGGCCCACATGCTAGTAGGCAGTACTGGG	TGCAGTACTMCTCAYTRAYATRTGGSCCCCRCAGTCCCTCTGSCCCAYRTGCYAGTAGRCMGTACTGSG
