# Supplementary material for: Development of species diagnostic SNP markers for quality control genotyping in four rice (Oryza L.) species
Source: Mol Breed. 2018 Oct 24;38(11):131. doi: 10.1007/s11032-018-0885-z (PMC6208651; doi:10.1007/s11032-018-0885-z)
Supplement: Supplementary file 4 — (XLSX 355 kb) [file 11032_2018_885_MOESM4_ESM.xlsx]

## Sheet: Sheet1
Supplementary Table S4. The raw genotype data of 3,037 accessions across 36 diagnostic markers in hapmap format. Nucleotide codes is the same as the description in this link (http://www.bioinformatics.org/sms/iupac.html).
Sample name starts with a prefix, followed by accession number as in Additional file 1. The prefix (Bart_ = O. barthii; Glab_ = O. glaberrima; ARICA_, Interspecific_, Indic_ and Japonica =O. sativa; Low-: Lowland O. sativa; Upl-: Upland O. sativa)
Group1	Group2	SNP-ID	Alleles	Chromosome	Position (bp)	Bart_WAB0028880	Bart_WAB0028882	Bart_WAB0028921	Bart_WAB0028924	Bart_WAB0028930	Bart_WAB0028931	Bart_WAB0028934	Bart_WAB0028935	Bart_WAB0028942	Bart_WAB0028949	Bart_WAB0028951	Bart_WAB0028952	Bart_WAB0028958	Bart_WAB0028970	Bart_WAB0028971	Bart_WAB0028979	Bart_WAB0028980	Bart_WAB0028985	Bart_WAB0028989	Bart_WAB0028991	Bart_WAB0028998	Bart_WAB0030121	Bart_WAB0030124	Bart_WAB0030130	Bart_WAB0038203	Bart_WAB0038206	Bart_WAB0038209	Bart_WAB0038210	Bart_WAB0038211	Bart_WAB0038213	Bart_WAB0038214	Bart_WAB0038220	Bart_WAB0038221	Bart_WABTMP460	Bart_WABTMP473	Bart_WABTMP480	Bart_WABTMP483	Bart_WABTMP491	Bart_WABTMP496	Bart_WABTMP498	Bart_WABTMP521	Bart_WABTMP524	Bart_WABTMP525	Bart_WABTMP530
All O. glaberrima, O. barthii and O. longistaminata (N = 2418)	All O. sativa andinterspecifics (N = 619)	9752577|F|0-33:A>T-33:A>T	A/T	1	40671128	A	A	A	A	A	A	A	A	A	A	A	A	A	A	A	A	A	A	A	A	A	A	A	A	A	A	A	A	A	A	A	A	A	A	A	A	A	A	A	A	A	A	A	A
All O. glaberrima, O. barthii and O. longistaminata (N = 2418)	All O. sativa andinterspecifics (N = 619)	3449013|F|0-42:C>T-42:C>T	T/C	2	2687374	T	T	T	T	T	T	T	T	T	T	T	T	T	T	T	T	T	T	T	T	T	T	T	T	T	T	T	T	T	T	T	T	T	T	T	T	T	T	T	T	T	T	T	T
All O. glaberrima, O. barthii and O. longistaminata (N = 2418)	All O. sativa andinterspecifics (N = 619)	9756975|F|0-38:A>C-38:A>C	A/C	3	21681288	A	A	A	A	A	A	A	A	A	A	A	A	A	A	A	A	A	A	A	A	A	A	A	A	A	A	A	A	A	A	A	A	A	A	A	A	A	A	A	A	A	A	A	A
All O. glaberrima, O. barthii and O. longistaminata (N = 2418)	All O. sativa andinterspecifics (N = 619)	3442388|F|0-60:C>A-60:C>A	A/C	4	23879007	A	A	A	A	A	A	A	A	A	A	A	A	A	A	A	A	A	A	A	A	A	A	A	A	A	A	A	A	A	A	A	A	A	A	A	A	A	A	A	A	A	A	A	A
All O. glaberrima, O. barthii and O. longistaminata (N = 2418)	All O. sativa andinterspecifics (N = 619)	9759135|F|0-10:T>C-10:T>C	T/C	5	20316123	T	T	T	T	T	T	T	T	T	T	T	T	T	T	T	T	T	T	T	T	T	T	T	T	T	T	T	T	T	T	T	T	T	T	T	T	T	T	T	T	T	T	T	T
All O. glaberrima, O. barthii and O. longistaminata (N = 2418)	All O. sativa andinterspecifics (N = 619)	5410301|F|0-24:C>T-24:C>T	C/T	6	5959340	C	C	C	C	C	C	C	C	C	C	C	C	C	C	C	C	C	C	C	C	C	C	C	C	C	C	C	C	C	C	C	C	C	C	C	C	C	C	C	C	C	C	C	C
All O. glaberrima, O. barthii and O. longistaminata (N = 2418)	All O. sativa andinterspecifics (N = 619)	3987858|F|0-29:T>A-29:T>A	A/T	7	4661018	A	A	A	A	A	A	A	A	A	A	A	A	A	A	A	A	A	A	A	A	A	A	A	A	A	A	A	A	A	A	A	A	A	A	A	A	A	A	A	A	A	A	A	A
All O. glaberrima, O. barthii and O. longistaminata (N = 2418)	All O. sativa andinterspecifics (N = 619)	6997101|F|0-26:G>A-26:G>A	A/G	8	8968236	A	A	A	A	A	A	A	A	A	A	A	A	A	A	A	A	A	A	A	A	A	A	A	A	A	A	A	A	A	A	A	A	A	A	A	A	A	A	A	A	A	A	A	A
All O. glaberrima, O. barthii and O. longistaminata (N = 2418)	All O. sativa andinterspecifics (N = 619)	3052158|F|0-20:G>A-20:G>A	G/A	9	1894850	G	G	G	G	G	G	G	G	G	G	G	G	G	G	G	G	G	G	G	G	G	G	G	G	G	G	G	G	G	G	G	G	G	G	G	G	G	G	G	G	G	G	G	G
All O. glaberrima, O. barthii and O. longistaminata (N = 2418)	All O. sativa andinterspecifics (N = 619)	3771354|F|0-14:C>T-14:C>T	T/C	9	18345726	T	T	T	T	T	T	T	T	T	T	T	T	T	T	T	T	T	T	T	T	T	T	T	T	T	T	T	T	T	T	T	T	T	T	T	T	T	T	T	T	T	T	T	T
All O. glaberrima, O. barthii and O. longistaminata (N = 2418)	All O. sativa andinterspecifics (N = 619)	5400008|F|0-23:G>A-23:G>A	A/G	9	21792333	A	A	A	A	A	A	A	A	A	A	A	A	A	A	A	A	A	A	A	A	A	A	A	A	A	A	A	A	A	A	A	A	A	A	A	A	A	A	A	A	A	A	A	A
All O. glaberrima, O. barthii and O. longistaminata (N = 2418)	All O. sativa andinterspecifics (N = 619)	3055213|F|0-32:A>G-32:A>G	G/A	10	10645458	G	G	G	G	G	G	G	G	G	G	G	G	G	G	G	G	G	G	G	G	G	G	G	G	G	G	G	G	G	G	G	G	G	G	G	G	G	G	G	G	G	G	G	G
All O. glaberrima, O. barthii and O. longistaminata (N = 2418)	All O. sativa andinterspecifics (N = 619)	5388786|F|0-44:T>A-44:T>A	A/T	11	2335078	A	A	A	A	A	A	A	A	A	A	A	A	A	A	A	A	A	A	A	A	A	A	A	A	A	A	A	A	A	A	A	A	A	A	A	A	A	A	A	A	A	A	A	A
All O. glaberrima, O. barthii and O. longistaminata (N = 2418)	All O. sativa andinterspecifics (N = 619)	3995884|F|0-25:G>A-25:G>A	A/G	12	25433207	A	A	A	A	A	A	A	A	A	A	A	A	A	A	A	A	A	A	A	A	A	A	A	A	A	A	A	A	A	A	A	A	A	A	A	A	A	A	A	A	A	A	A	A
O. longistaminata (N=16)	O. glaberrima and O. barthii (N=2402)	3999042|F|0-64:A>T-64:A>T	T/A	1	3338923	T	T	T	T	T	T	T	T	T	T	T	T	T	T	T	T	T	T	T	T	T	T	T	T	T	T	T	T	T	T	T	T	T	T	T	T	T	T	T	T	T	T	T	T
O. longistaminata (N=16)	O. glaberrima and O. barthii (N=2402)	5400312|F|0-7:T>C-7:T>C	T/C	2	14337444	T	T	T	T	T	T	T	T	T	T	T	T	T	T	T	T	T	T	T	T	T	T	T	T	T	T	T	T	T	T	T	T	T	T	T	T	T	T	T	T	T	T	T	T
O. longistaminata (N=16)	O. glaberrima and O. barthii (N=2402)	3772372|F|0-31:A>C-31:A>C	C/A	3	32703627	C	C	C	C	C	C	C	C	C	C	C	C	C	C	C	C	C	C	C	C	C	C	C	C	C	C	C	C	C	C	C	C	C	C	C	C	C	C	C	C	C	C	C	C
O. longistaminata (N=16)	O. glaberrima and O. barthii (N=2402)	5404734|F|0-26:G>C-26:G>C	C/G	4	12064222	C	C	C	C	C	C	C	C	C	C	C	C	C	C	C	C	C	C	C	C	C	C	C	C	C	C	C	C	C	C	C	C	C	C	C	C	C	C	C	C	C	C	C	C
O. longistaminata (N=16)	O. glaberrima and O. barthii (N=2402)	9759889|F|0-13:C>A-13:C>A	A/C	5	23874724	A	A	A	A	A	A	A	A	A	A	A	A	A	A	A	A	A	A	A	A	A	A	A	A	A	A	A	A	A	A	A	A	A	A	A	A	A	A	A	A	A	A	A	A
O. longistaminata (N=16)	O. glaberrima and O. barthii (N=2402)	3767922|F|0-20:A>C-20:A>C	C/A	6	29415564	C	C	C	C	C	C	C	C	C	C	C	C	C	C	C	C	C	C	C	C	C	C	C	C	C	C	C	C	C	C	C	C	C	C	C	C	C	C	C	C	C	C	C	C
O. longistaminata (N=16)	O. glaberrima and O. barthii (N=2402)	3756907|F|0-10:G>A-10:G>A	A/G	7	22969163	A	A	A	A	A	A	A	A	A	A	A	A	A	A	A	A	A	A	A	A	A	A	A	A	A	A	A	A	A	A	A	A	A	A	A	A	A	A	A	A	A	A	A	A
O. longistaminata (N=16)	O. glaberrima and O. barthii (N=2402)	4392882|F|0-24:G>A-24:G>A	A/G	9	17267685	A	A	A	A	A	A	A	A	A	A	A	A	A	A	A	A	A	A	A	A	A	A	A	A	A	A	A	A	A	A	A	A	A	A	A	A	A	A	A	A	A	A	A	A
O. longistaminata (N=16)	O. glaberrima and O. barthii (N=2402)	5402462|F|0-8:A>G-8:A>G	A/G	10	21079827	A	A	A	A	A	A	A	A	A	A	A	A	A	A	A	A	A	A	A	A	A	A	A	A	A	A	A	A	A	A	A	A	A	A	A	A	A	A	A	A	A	A	A	A
O. longistaminata (N=16)	O. glaberrima and O. barthii (N=2402)	3766781|F|0-33:G>C-33:G>C	C/G	11	19638886	C	C	C	C	C	C	C	C	C	C	C	C	C	C	C	C	C	C	C	C	C	C	C	C	C	C	C	C	C	C	C	C	C	C	C	C	C	C	C	C	C	C	C	C
O. longistaminata (N=16)	O. glaberrima and O. barthii (N=2402)	9760013|F|0-21:G>C-21:G>C	C/G	12	17069058	C	C	C	C	C	C	C	C	C	C	C	C	C	C	C	C	C	C	C	C	C	C	C	C	C	C	C	C	C	C	C	C	C	C	C	C	C	C	C	C	C	C	C	C
Indica (N=442)	Japonica (N=94)	19323604|F|0-33:G>A-33:G>A	G/A	1	13006094	G	G	G	G	G	G	G	G	G	G	G	G	G	G	G	G	G	G	G	G	G	G	G	G	G	G	G	G	G	G	G	G	G	G	G	G	G	G	G	G	G	G	G	G
Indica (N=442)	Japonica (N=94)	19322100|F|0-34:G>A-34:G>A	C/G	5	7309276	C	C	C	C	C	C	C	C	C	C	C	C	C	C	C	C	C	C	C	C	C	C	C	C	C	C	C	C	C	C	C	C	C	C	C	C	C	C	C	C	C	C	C	C
Indica (N=442)	Japonica (N=94)	5408937|F|0-68:G>A-68:G>A	G/A	7	7357816	G	G	G	G	G	G	G	G	G	G	G	G	G	G	G	G	G	G	G	G	G	G	G	G	G	G	G	G	G	G	G	G	G	G	G	G	G	G	G	G	G	G	G	G
Indica (N=442)	Japonica (N=94)	3054571|F|0-22:G>T-22:G>T	T/A	8	18620171	T	T	T	T	T	T	T	T	T	T	T	T	T	T	T	T	T	T	T	T	T	T	T	T	T	T	T	T	T	T	T	T	T	T	T	T	T	T	T	T	T	T	T	T
Indica (N=442)	Japonica (N=94)	3451491|F|0-7:A>G-7:A>G	G/A	12	12303324	G	G	G	G	G	G	G	G	G	G	G	G	G	G	G	G	G	G	G	G	G	G	G	G	G	G	G	G	G	G	G	G	G	G	G	G	G	G	G	G	G	G	G	G
Indica (N=442) and lowland (N=505)	Japonica (N=94) and upland (N=114)	3048732|F|0-43:C>T-43:C>T	C/T	2	33878778	C	C	C	C	C	C	C	C	C	C	C	C	C	C	C	C	C	C	C	C	C	C	C	C	C	C	C	C	C	C	C	C	C	C	C	C	C	C	C	C	C	C	C	C
Indica (N=442) and lowland (N=505)	Japonica (N=94) and upland (N=114)	5143398|F|0-19:C>A-19:C>A	C/A	3	878615	C	C	C	C	C	C	C	C	C	C	C	C	C	C	C	C	C	C	C	C	C	C	C	C	C	C	C	C	C	C	C	C	C	C	C	C	C	C	C	C	C	C	C	C
Indica (N=442) and lowland (N=505)	Japonica (N=94) and upland (N=114)	3061709|F|0-55:T>C-55:T>C	T/C	4	27782473	T	T	T	T	T	T	T	T	T	T	T	T	T	T	T	T	T	T	T	T	T	T	T	T	T	T	T	T	T	T	T	T	T	T	T	T	T	T	T	T	T	T	T	T
Indica (N=442) and lowland (N=505)	Japonica (N=94) and upland (N=114)	5398605|F|0-5:A>C-5:A>C	C/A	6	18012850	C	C	C	C	C	C	C	C	C	C	C	C	C	C	C	C	C	C	C	C	C	C	C	C	C	C	C	C	C	C	C	C	C	C	C	C	C	C	C	C	C	C	C	C
Indica (N=442) and lowland (N=505)	Japonica (N=94) and upland (N=114)	3764294|F|0-38:T>G-38:T>G	G/T	9	18312602	G	G	G	G	G	G	G	G	G	G	G	G	G	G	G	G	G	G	G	G	G	G	G	G	G	G	G	G	G	G	G	G	G	G	G	G	G	G	G	G	G	G	G	G
Indica (N=442) and lowland (N=505)	Japonica (N=94) and upland (N=114)	3061808|F|0-33:G>A-33:G>A	G/A	11	11776508	G	G	G	G	G	G	G	G	G	G	G	G	G	G	A	G	G	G	G	G	G	G	G	G	G	G	G	G	G	G	G	G	G	G	G	G	G	G	G	G	G	G	G	G
[truncated: 2,993 more columns]
